# Supplementary material for: PBRM1 regulates proliferation and the cell cycle in renal cell carcinoma through a chemokine/chemokine receptor interaction pathway
Source: PLoS One. 2017 Aug 28;12(8):e0180862. doi: 10.1371/journal.pone.0180862 (PMC5573144; doi:10.1371/journal.pone.0180862)
Supplement: S1 File — Link: https://figshare.com/s/c3310e91026bb2b15e4a. (XLSX) [file pone.0180862.s001.xlsx]

## Sheet: pathway
Gene Set Name	Description	Genes in Gene Set	Genes in Overlap	P-value	Count of antibody
KEGG_CYTOKINE_CYTOKINE_RECEPTOR_INTERAERACTION	Cytokine-cytokine receptor interaction	267	31	7.88e-14	11
KEGG_FOCAL_ADHESION	Focal adhesion	201	21	2.08e-8	4
KEGG_PATHWAYS_IN_CANCER	Pathways in cancer	328	26	4.13e-8	11
KEGG_NOD_LIKE_RECEPTOR_SIGNALING_PATHWTHWAY	NOD-like receptor signaling pathway	62	11	1.16e-6	8
KEGG_MAPK_SIGNALING_PATHWAY	MAPK signaling pathway	267	21	1.43e-6	3
KEGG_NATURAL_KILLER_CELL_MEDIATED_CYTOYTOTOXICITY	Natural killer cell mediated cytotoxicity	137	15	1.7e-6	0
KEGG_ECM_RECEPTOR_INTERACTION	ECM-receptor interaction	84	12	1.83e-6	0
KEGG_NEUROTROPHIN_SIGNALING_PATHWAY	Neurotrophin signaling pathway	126	14	3.08e-6	0
BIOCARTA_NTHI_PATHWAY	NFkB activation by Nontypeable Hemophilus influenzae	24	7	6.46e-6	0
KEGG_TGF_BETA_SIGNALING_PATHWAY	TGF-beta signaling pathway	86	11	1.52e-5	0
KEGG_TRYPTOPHAN_METABOLISM	Tryptophan metabolism	40	8	1.61e-5	0
KEGG_APOPTOSIS	Apoptosis	88	11	1.61e-5	0
BIOCARTA_HDAC_PATHWAY	Control of skeletal myogenesis by HDAC and calcium/calmodulin-dependent kinase (CaMK)	32	7	3.84e-5	0
BIOCARTA_IL1R_PATHWAY	Signal transduction through IL1R	33	7	4.46e-5	0
KEGG_REGULATION_OF_ACTIN_CYTOSKELETON	Regulation of actin cytoskeleton	216	16	5.13e-5	0
KEGG_TOLL_LIKE_RECEPTOR_SIGNALING_PATHATHWAY	Toll-like receptor signaling pathway	102	11	5.36e-5	0
KEGG_CELL_CYCLE	Cell cycle	128	12	7.71e-5	0
BIOCARTA_MAPK_PATHWAY	MAPKinase Signaling Pathway	87	10	7.71e-5	0
KEGG_COMPLEMENT_AND_COAGULATION_CASCADCADES	Complement and coagulation cascades	69	9	7.8e-5	0
KEGG_JAK_STAT_SIGNALING_PATHWAY	Jak-STAT signaling pathway	155	13	9.04e-5	0
KEGG_ADHERENS_JUNCTION	Adherens junction	75	9	1.42e-4	0
KEGG_CHEMOKINE_SIGNALING_PATHWAY	Chemokine signaling pathway	190	14	1.46e-4	0
KEGG_LEUKOCYTE_TRANSENDOTHELIAL_MIGRATRATION	Leukocyte transendothelial migration	118	11	1.46e-4	0
BIOCARTA_LAIR_PATHWAY	Cells and Molecules involved in local acute inflammatory response	17	5	1.46e-4	0
KEGG_STEROID_BIOSYNTHESIS	Steroid biosynthesis	17	5	1.46e-4	0
BIOCARTA_INFLAM_PATHWAY	Cytokines and Inflammatory Response	29	6	1.6e-4	0
KEGG_GLYCINE_SERINE_AND_THREONINE_METAETABOLISM	Glycine, serine and threonine metabolism	31	6	2.31e-4	0
KEGG_GLIOMA	Glioma	65	8	2.84e-4	0
KEGG_AXON_GUIDANCE	Axon guidance	129	11	2.87e-4	0
BIOCARTA_CCR5_PATHWAY	Pertussis toxin-insensitive CCR5 Signaling in Macrophage	20	5	2.91e-4	0

## Sheet: pathway_detail
		Corrected p-value	p-value	regulation	FCAbsolute	Fold change	Log Fold change
>	KEGG_CYTOKINE_CYTOKINE_RECEPTOR_INTERAERACTION
	EGFR	0.00304077	0.00209864	up	1.77471	1.77471	0.827586
	PDGFA	0.000942796	0.000285975	up	1.84159	1.84159	0.880949
	IL8	0.000785688	0.000196392	down	48.2466	-48.2466	-5.59236
	IL6	0.00024754	6.29238e-06	down	5.67835	-5.67835	-2.50547
	TGFBR2	0.000337398	1.80682e-05	up	1.63725	1.63725	0.711274
	KITLG	0.000806386	0.000205586	up	1.95295	1.95295	0.965652
	TNF	0.000670179	0.00012556	down	3.46579	-3.46579	-1.79318
	CCL2	0.000807015	0.000208231	down	4.05049	-4.05049	-2.0181
	CXCL1	0.000429362	4.12219e-05	down	5.97852	-5.97852	-2.57979
	CXCL2	0.000364741	2.40237e-05	down	3.13926	-3.13926	-1.65043
	IL1R2	0.00238216	0.00149075	down	1.77009	-1.77009	-0.823824
	TNFRSF10D	0.00329092	0.00232969	up	1.59921	1.59921	0.677362
	IFNAR2	0.000513877	6.79008e-05	down	1.67832	-1.67832	-0.74702
	CSF2	0.000138561	2.38423e-07	down	9.92269	-9.92269	-3.31073
	BMPR2	0.000789437	0.000198401	up	1.58893	1.58893	0.668055
	INHBA	0.000760592	0.000183308	down	1.50173	-1.50173	-0.586623
	INHBB	0.000783308	0.000192189	up	1.62315	1.62315	0.698794
	IL1RAP	0.00105077	0.000358676	up	1.90561	1.90561	0.930256
	CD40	0.000676017	0.000130178	down	1.76643	-1.76643	-0.820839
	IL11	0.0020072	0.00117303	up	2.16862	2.16862	1.11678
	IL6ST	0.00370503	0.00273213	up	1.66874	1.66874	0.738755
	CLCF1	0.0015637	0.000769099	up	1.8081	1.8081	0.854473
	LIFR	0.00140766	0.000643069	up	1.57184	1.57184	0.65245
	IL20RB	0.000698987	0.000145701	down	1.72702	-1.72702	-0.788284
	OSMR	0.00113664	0.000420121	down	1.63923	-1.63923	-0.713021
	CXCR4	0.00215911	0.00131824	down	1.67709	-1.67709	-0.745964
	CXCL3	0.000501047	6.50336e-05	down	6.95111	-6.95111	-2.79724
	CCL20	0.000161964	6.03212e-07	down	49.4052	-49.4052	-5.62659
	CXCL5	0.000428045	3.90558e-05	down	3.94263	-3.94263	-1.97916
	TNFRSF9	0.000249963	6.47387e-06	down	2.99585	-2.99585	-1.58297
	TNFRSF21	0.00178128	0.00096155	up	1.95465	1.95465	0.966913
>	KEGG_FOCAL_ADHESION
	EGFR	0.00304077	0.00209864	up	1.77471	1.77471	0.827586
	PDGFA	0.000942796	0.000285975	up	1.84159	1.84159	0.880949
	BIRC3	0.000232224	4.74127e-06	down	4.78665	-4.78665	-2.25902
	XIAP	0.000638688	0.000114412	down	1.63044	-1.63044	-0.705263
	SOS2	0.00122409	0.000488588	up	1.56881	1.56881	0.64967
	PIK3CA	0.000995977	0.00032233	down	1.78365	-1.78365	-0.834836
	FN1	0.000540408	7.83388e-05	down	1.79758	-1.79758	-0.846057
	LAMA3	0.000367451	2.54066e-05	up	1.69078	1.69078	0.757692
	LAMB3	0.000337398	1.75321e-05	down	3.01645	-3.01645	-1.59285
	CTNNB1	0.000814449	0.000212304	up	1.58448	1.58448	0.664006
	VAV3	0.0013593	0.000601419	up	1.5187	1.5187	0.602837
	THBS1	0.00155062	0.000753744	up	1.65065	1.65065	0.723038
	ITGB8	0.000523515	7.26895e-05	up	1.82418	1.82418	0.867251
	ITGB6	0.00199222	0.00115994	up	1.54808	1.54808	0.630478
	COL6A1	0.000471118	5.56805e-05	up	1.62302	1.62302	0.698681
	COL6A3	0.00126554	0.000516232	up	1.54881	1.54881	0.631157
	TNC	0.00046389	5.17288e-05	up	1.66854	1.66854	0.738588
	ACTN1	0.000468694	5.38807e-05	up	1.53005	1.53005	0.613577
	ACTB	0.0033092	0.00234501	up	1.56959	1.56959	0.650389
	MYL9	0.000216879	3.61005e-06	up	1.92424	1.92424	0.944289
	MYLK	0.000515482	6.91103e-05	up	1.8382	1.8382	0.878294
>	KEGG_PATHWAYS_IN_CANCER
	EGFR	0.00304077	0.00209864	up	1.77471	1.77471	0.827586
	PDGFA	0.000942796	0.000285975	up	1.84159	1.84159	0.880949
	IL8	0.000785688	0.000196392	down	48.2466	-48.2466	-5.59236
	IL6	0.00024754	6.29238e-06	down	5.67835	-5.67835	-2.50547
	TGFBR2	0.000337398	1.80682e-05	up	1.63725	1.63725	0.711274
	KITLG	0.000806386	0.000205586	up	1.95295	1.95295	0.965652
	BIRC3	0.000232224	4.74127e-06	down	4.78665	-4.78665	-2.25902
	XIAP	0.000638688	0.000114412	down	1.63044	-1.63044	-0.705263
	SOS2	0.00122409	0.000488588	up	1.56881	1.56881	0.64967
	PIK3CA	0.000995977	0.00032233	down	1.78365	-1.78365	-0.834836
	FN1	0.000540408	7.83388e-05	down	1.79758	-1.79758	-0.846057
	LAMA3	0.000367451	2.54066e-05	up	1.69078	1.69078	0.757692
	LAMB3	0.000337398	1.75321e-05	down	3.01645	-3.01645	-1.59285
	CTNNB1	0.000814449	0.000212304	up	1.58448	1.58448	0.664006
	NFKBIA	0.000621429	0.000105521	down	1.73741	-1.73741	-0.796936
	NRAS	0.000778343	0.000189826	up	1.51767	1.51767	0.601862
	FGFR2	0.0020137	0.00117828	up	1.81583	1.81583	0.860626
	FGFR3	0.00100161	0.000326246	up	1.98301	1.98301	0.987693
	SMAD3	0.000325033	1.50435e-05	down	1.59808	-1.59808	-0.676337
	STAT1	0.000258099	7.7187e-06	down	1.54886	-1.54886	-0.631205
	CCNE2	0.000520055	7.10181e-05	up	1.51677	1.51677	0.600998
	CCNA1	0.00350894	0.00254545	down	1.94607	-1.94607	-0.960561
	WNT5B	0.00208356	0.00124667	up	2.09138	2.09138	1.06446
	FZD7	0.000335994	1.63566e-05	down	1.52024	-1.52024	-0.604297
	MMP1	0.000528771	7.51945e-05	down	5.49001	-5.49001	-2.45681
	GLI2	0.00176388	0.000945999	up	1.70738	1.70738	0.771787
>	KEGG_NOD_LIKE_RECEPTOR_SIGNALING_PATHWTHWAY
	IL8	0.000785688	0.000196392	down	48.2466	-48.2466	-5.59236
	IL6	0.00024754	6.29238e-06	down	5.67835	-5.67835	-2.50547
	TNF	0.000670179	0.00012556	down	3.46579	-3.46579	-1.79318
	CCL2	0.000807015	0.000208231	down	4.05049	-4.05049	-2.0181
	CXCL1	0.000429362	4.12219e-05	down	5.97852	-5.97852	-2.57979
	CXCL2	0.000364741	2.40237e-05	down	3.13926	-3.13926	-1.65043
	BIRC3	0.000232224	4.74127e-06	down	4.78665	-4.78665	-2.25902
	XIAP	0.000638688	0.000114412	down	1.63044	-1.63044	-0.705263
	NFKBIA	0.000621429	0.000105521	down	1.73741	-1.73741	-0.796936
	TNFAIP3	0.000316391	1.38848e-05	down	2.13521	-2.13521	-1.09438
	CASP1	0.00118796	0.000462373	down	1.96756	-1.96756	-0.976408
>	KEGG_MAPK_SIGNALING_PATHWAY
	EGFR	0.00304077	0.00209864	up	1.77471	1.77471	0.827586
	PDGFA	0.000942796	0.000285975	up	1.84159	1.84159	0.880949
	TGFBR2	0.000337398	1.80682e-05	up	1.63725	1.63725	0.711274
	TNF	0.000670179	0.00012556	down	3.46579	-3.46579	-1.79318
	IL1R2	0.00238216	0.00149075	down	1.77009	-1.77009	-0.823824
	SOS2	0.00122409	0.000488588	up	1.56881	1.56881	0.64967
	NRAS	0.000778343	0.000189826	up	1.51767	1.51767	0.601862
	FGFR2	0.0020137	0.00117828	up	1.81583	1.81583	0.860626
	FGFR3	0.00100161	0.000326246	up	1.98301	1.98301	0.987693
	RPS6KA3	0.00205375	0.001216	up	1.59591	1.59591	0.674381
	BDNF	0.000330569	1.56223e-05	up	2.80639	2.80639	1.48871
	MAP3K14	0.00151492	0.000725128	up	1.96711	1.96711	0.976081
	MAP2K6	0.00347675	0.0025096	up	1.505	1.505	0.589759
	MAP3K8	0.000297154	1.16154e-05	down	5.36771	-5.36771	-2.42431
	MKNK2	0.000515482	6.92312e-05	down	1.61866	-1.61866	-0.694797
	RASA1	0.00146176	0.000681452	down	1.60907	-1.60907	-0.686229
	HSPA8	0.00155062	0.000753624	up	1.84661	1.84661	0.884876
	DDIT3	0.00253535	0.00164099	down	1.74181	-1.74181	-0.800587
	DUSP3	0.000887914	0.000250192	up	1.89935	1.89935	0.925503
	DUSP6	0.000698987	0.000148106	down	1.86528	-1.86528	-0.899388
	DUSP9	0.0044896	0.0034431	up	1.70984	1.70984	0.773865
>	KEGG_NATURAL_KILLER_CELL_MEDIATED_CYTOYTOTOXICITY
	TNF	0.000670179	0.00012556	down	3.46579	-3.46579	-1.79318
	TNFRSF10D	0.00329092	0.00232969	up	1.59921	1.59921	0.677362
	IFNAR2	0.000513877	6.79008e-05	down	1.67832	-1.67832	-0.74702
	CSF2	0.000138561	2.38423e-07	down	9.92269	-9.92269	-3.31073
	SOS2	0.00122409	0.000488588	up	1.56881	1.56881	0.64967
	PIK3CA	0.000995977	0.00032233	down	1.78365	-1.78365	-0.834836
	VAV3	0.0013593	0.000601419	up	1.5187	1.5187	0.602837
	NRAS	0.000778343	0.000189826	up	1.51767	1.51767	0.601862
	ICAM1	0.00135442	0.000596624	down	1.75817	-1.75817	-0.814076
	KLRC1	0.00122219	0.000485946	down	2.42028	-2.42028	-1.27517
	KLRC2	0.000633716	0.000112154	down	2.79982	-2.79982	-1.48534
	MICA	0.00108103	0.00038186	up	1.59453	1.59453	0.673134
	RAET1L	0.00147934	0.000692131	down	1.56561	-1.56561	-0.646725
	RAET1G	0.00147934	0.000692131	down	1.56561	-1.56561	-0.646725
	ULBP2	0.00147934	0.000692131	down	1.56561	-1.56561	-0.646725
>	KEGG_ECM_RECEPTOR_INTERACTION
	FN1	0.000540408	7.83388e-05	down	1.79758	-1.79758	-0.846057
	LAMA3	0.000367451	2.54066e-05	up	1.69078	1.69078	0.757692
	LAMB3	0.000337398	1.75321e-05	down	3.01645	-3.01645	-1.59285
	THBS1	0.00155062	0.000753744	up	1.65065	1.65065	0.723038
	ITGB8	0.000523515	7.26895e-05	up	1.82418	1.82418	0.867251
	ITGB6	0.00199222	0.00115994	up	1.54808	1.54808	0.630478
	COL6A1	0.000471118	5.56805e-05	up	1.62302	1.62302	0.698681
	COL6A3	0.00126554	0.000516232	up	1.54881	1.54881	0.631157
	TNC	0.00046389	5.17288e-05	up	1.66854	1.66854	0.738588
	CD44	0.000302284	1.27583e-05	down	1.99964	-1.99964	-0.999741
	SDC4	0.000337398	1.83814e-05	down	1.60894	-1.60894	-0.686112
	SDC3	0.00133728	0.000586063	up	1.71725	1.71725	0.7801
>	KEGG_NEUROTROPHIN_SIGNALING_PATHWAY
	SOS2	0.00122409	0.000488588	up	1.56881	1.56881	0.64967
	PIK3CA	0.000995977	0.00032233	down	1.78365	-1.78365	-0.834836
	NFKBIA	0.000621429	0.000105521	down	1.73741	-1.73741	-0.796936
	NRAS	0.000778343	0.000189826	up	1.51767	1.51767	0.601862
	RPS6KA3	0.00205375	0.001216	up	1.59591	1.59591	0.674381
	BDNF	0.000330569	1.56223e-05	up	2.80639	2.80639	1.48871
	IRAK2	0.000286203	1.01578e-05	down	3.6127	-3.6127	-1.85308
	YWHAH	0.000573108	8.80871e-05	down	1.73433	-1.73433	-0.794382
	CALM1	0.000297154	1.15151e-05	down	1.63676	-1.63676	-0.710846
	CALM2	0.000297154	1.15151e-05	down	1.63676	-1.63676	-0.710846
	CALM3	0.000297154	1.15151e-05	down	1.63676	-1.63676	-0.710846
	SORT1	0.000758228	0.000181265	up	1.51213	1.51213	0.596584
	NTRK3	0.00359132	0.00262088	up	1.57258	1.57258	0.653136
	MAGED1	0.00149994	0.000712662	up	1.67992	1.67992	0.748394
>	BIOCARTA_NTHI_PATHWAY
	IL8	0.000785688	0.000196392	down	48.2466	-48.2466	-5.59236
	TGFBR2	0.000337398	1.80682e-05	up	1.63725	1.63725	0.711274
	TNF	0.000670179	0.00012556	down	3.46579	-3.46579	-1.79318
	NFKBIA	0.000621429	0.000105521	down	1.73741	-1.73741	-0.796936
	SMAD3	0.000325033	1.50435e-05	down	1.59808	-1.59808	-0.676337
	MAP3K14	0.00151492	0.000725128	up	1.96711	1.96711	0.976081
	MAP2K6	0.00347675	0.0025096	up	1.505	1.505	0.589759
>	KEGG_TGF_BETA_SIGNALING_PATHWAY
	TGFBR2	0.000337398	1.80682e-05	up	1.63725	1.63725	0.711274
	TNF	0.000670179	0.00012556	down	3.46579	-3.46579	-1.79318
	BMPR2	0.000789437	0.000198401	up	1.58893	1.58893	0.668055
	INHBA	0.000760592	0.000183308	down	1.50173	-1.50173	-0.586623
	INHBB	0.000783308	0.000192189	up	1.62315	1.62315	0.698794
	THBS1	0.00155062	0.000753744	up	1.65065	1.65065	0.723038
	SMAD3	0.000325033	1.50435e-05	down	1.59808	-1.59808	-0.676337
	TFDP1	0.00140892	0.00064398	up	1.50912	1.50912	0.593707
	E2F5	0.000353451	2.11053e-05	down	3.87901	-3.87901	-1.95569
	PPP2R1B	0.000174205	1.48166e-06	up	1.85692	1.85692	0.892909
	ID4	0.000747354	0.000175995	up	1.68275	1.68275	0.75082
>	KEGG_TRYPTOPHAN_METABOLISM
	MAOA	0.000959737	0.000297155	down	1.80265	-1.80265	-0.85012
	MAOB	0.00058674	9.26666e-05	up	2.13303	2.13303	1.0929
	ACAT2	0.000495049	6.3142e-05	up	1.58876	1.58876	0.667904
	IL4I1	0.00424895	0.00323001	down	1.78399	-1.78399	-0.835106
	WARS	0.000742162	0.000173528	down	1.72185	-1.72185	-0.783961
	TDO2	0.0019728	0.00113936	up	1.61664	1.61664	0.693
	KMO	0.000753758	0.000178916	up	1.5483	1.5483	0.630689
	KYNU	0.000364741	2.36053e-05	down	2.78389	-2.78389	-1.4771
>	KEGG_APOPTOSIS
	TNF	0.000670179	0.00012556	down	3.46579	-3.46579	-1.79318
	TNFRSF10D	0.00329092	0.00232969	up	1.59921	1.59921	0.677362
	IL1RAP	0.00105077	0.000358676	up	1.90561	1.90561	0.930256
	BIRC3	0.000232224	4.74127e-06	down	4.78665	-4.78665	-2.25902
	XIAP	0.000638688	0.000114412	down	1.63044	-1.63044	-0.705263
	PIK3CA	0.000995977	0.00032233	down	1.78365	-1.78365	-0.834836
	NFKBIA	0.000621429	0.000105521	down	1.73741	-1.73741	-0.796936
	MAP3K14	0.00151492	0.000725128	up	1.96711	1.96711	0.976081
	IRAK2	0.000286203	1.01578e-05	down	3.6127	-3.6127	-1.85308
	CFLAR	0.000375452	2.89017e-05	down	1.60023	-1.60023	-0.678276
	CASP10	0.000744853	0.000175049	down	1.68391	-1.68391	-0.751812
>	BIOCARTA_HDAC_PATHWAY
	PIK3CA	0.000995977	0.00032233	down	1.78365	-1.78365	-0.834836
	MAP2K6	0.00347675	0.0025096	up	1.505	1.505	0.589759
	YWHAH	0.000573108	8.80871e-05	down	1.73433	-1.73433	-0.794382
	CALM1	0.000297154	1.15151e-05	down	1.63676	-1.63676	-0.710846
	CALM2	0.000297154	1.15151e-05	down	1.63676	-1.63676	-0.710846
	CALM3	0.000297154	1.15151e-05	down	1.63676	-1.63676	-0.710846
	MEF2D	0.00732234	0.00617921	down	1.57913	-1.57913	-0.659126
>	BIOCARTA_IL1R_PATHWAY
	IL6	0.00024754	6.29238e-06	down	5.67835	-5.67835	-2.50547
	TNF	0.000670179	0.00012556	down	3.46579	-3.46579	-1.79318
	IL1RAP	0.00105077	0.000358676	up	1.90561	1.90561	0.930256
	NFKBIA	0.000621429	0.000105521	down	1.73741	-1.73741	-0.796936
	MAP3K14	0.00151492	0.000725128	up	1.96711	1.96711	0.976081
	MAP2K6	0.00347675	0.0025096	up	1.505	1.505	0.589759
	IRAK2	0.000286203	1.01578e-05	down	3.6127	-3.6127	-1.85308
>	KEGG_REGULATION_OF_ACTIN_CYTOSKELETON
	EGFR	0.00304077	0.00209864	up	1.77471	1.77471	0.827586
	PDGFA	0.000942796	0.000285975	up	1.84159	1.84159	0.880949
	SOS2	0.00122409	0.000488588	up	1.56881	1.56881	0.64967
	PIK3CA	0.000995977	0.00032233	down	1.78365	-1.78365	-0.834836
	FN1	0.000540408	7.83388e-05	down	1.79758	-1.79758	-0.846057
	VAV3	0.0013593	0.000601419	up	1.5187	1.5187	0.602837
	ITGB8	0.000523515	7.26895e-05	up	1.82418	1.82418	0.867251
	ITGB6	0.00199222	0.00115994	up	1.54808	1.54808	0.630478
	ACTN1	0.000468694	5.38807e-05	up	1.53005	1.53005	0.613577
	ACTB	0.0033092	0.00234501	up	1.56959	1.56959	0.650389
	MYL9	0.000216879	3.61005e-06	up	1.92424	1.92424	0.944289
	MYLK	0.000515482	6.91103e-05	up	1.8382	1.8382	0.878294
	NRAS	0.000778343	0.000189826	up	1.51767	1.51767	0.601862
	FGFR2	0.0020137	0.00117828	up	1.81583	1.81583	0.860626
	FGFR3	0.00100161	0.000326246	up	1.98301	1.98301	0.987693
	CYFIP2	0.023694	0.0227678	up	1.6491	1.6491	0.72168
>	KEGG_TOLL_LIKE_RECEPTOR_SIGNALING_PATHATHWAY
	IL8	0.000785688	0.000196392	down	48.2466	-48.2466	-5.59236
	IL6	0.00024754	6.29238e-06	down	5.67835	-5.67835	-2.50547
	TNF	0.000670179	0.00012556	down	3.46579	-3.46579	-1.79318
	IFNAR2	0.000513877	6.79008e-05	down	1.67832	-1.67832	-0.74702
	CD40	0.000676017	0.000130178	down	1.76643	-1.76643	-0.820839
	PIK3CA	0.000995977	0.00032233	down	1.78365	-1.78365	-0.834836
	NFKBIA	0.000621429	0.000105521	down	1.73741	-1.73741	-0.796936
	STAT1	0.000258099	7.7187e-06	down	1.54886	-1.54886	-0.631205
	MAP2K6	0.00347675	0.0025096	up	1.505	1.505	0.589759
	MAP3K8	0.000297154	1.16154e-05	down	5.36771	-5.36771	-2.42431
	LY96	0.00157456	0.000777842	down	2.07906	-2.07906	-1.05593
>	KEGG_CELL_CYCLE
	SMAD3	0.000325033	1.50435e-05	down	1.59808	-1.59808	-0.676337
	CCNE2	0.000520055	7.10181e-05	up	1.51677	1.51677	0.600998
	CCNA1	0.00350894	0.00254545	down	1.94607	-1.94607	-0.960561
	YWHAH	0.000573108	8.80871e-05	down	1.73433	-1.73433	-0.794382
	TFDP1	0.00140892	0.00064398	up	1.50912	1.50912	0.593707
	E2F5	0.000353451	2.11053e-05	down	3.87901	-3.87901	-1.95569
	CDC26	0.000679959	0.000131426	down	1.72506	-1.72506	-0.786648
	FZR1	0.000563413	8.52551e-05	down	1.67087	-1.67087	-0.740602
	CDC25C	0.0016834	0.000868027	down	1.5465	-1.5465	-0.629003
	CDK7	0.00109496	0.000394395	down	1.53398	-1.53398	-0.617279
	CDKN1C	0.00147934	0.000692068	up	1.77605	1.77605	0.828676
	TFDP2	0.0026021	0.00170166	down	1.5502	-1.5502	-0.632456
>	BIOCARTA_MAPK_PATHWAY
	NFKBIA	0.000621429	0.000105521	down	1.73741	-1.73741	-0.796936
	STAT1	0.000258099	7.7187e-06	down	1.54886	-1.54886	-0.631205
	RPS6KA3	0.00205375	0.001216	up	1.59591	1.59591	0.674381
	MAP3K14	0.00151492	0.000725128	up	1.96711	1.96711	0.976081
	MAP2K6	0.00347675	0.0025096	up	1.505	1.505	0.589759
	MAP3K8	0.000297154	1.16154e-05	down	5.36771	-5.36771	-2.42431
	MKNK2	0.000515482	6.92312e-05	down	1.61866	-1.61866	-0.694797
	MEF2D	0.00732234	0.00617921	down	1.57913	-1.57913	-0.659126
	MAP4K5	0.00252852	0.00163353	down	1.57753	-1.57753	-0.657663
	MAPK6	0.000685821	0.000136342	down	1.93772	-1.93772	-0.954357
>	KEGG_COMPLEMENT_AND_COAGULATION_CASCADCADES
	C3	0.000195379	2.0147e-06	down	5.8489	-5.8489	-2.54816
	CD55	0.000337398	1.69771e-05	down	1.92489	-1.92489	-0.944774
	CD59	0.00137427	0.000613642	down	1.52577	-1.52577	-0.609537
	SERPINE1	0.000232224	4.84497e-06	down	3.04708	-3.04708	-1.60743
	F3	0.000364741	2.45397e-05	down	1.72083	-1.72083	-0.783107
	CFH	0.00471889	0.00366648	up	1.61637	1.61637	0.692761
	CFI	0.00154716	0.00075027	up	2.01105	2.01105	1.00795
	SERPINA1	0.000484256	5.99224e-05	down	2.63318	-2.63318	-1.39681
	PLAUR	0.000753758	0.00017895	down	1.9527	-1.9527	-0.96547
>	KEGG_JAK_STAT_SIGNALING_PATHWAY
	IL6	0.00024754	6.29238e-06	down	5.67835	-5.67835	-2.50547
	IFNAR2	0.000513877	6.79008e-05	down	1.67832	-1.67832	-0.74702
	CSF2	0.000138561	2.38423e-07	down	9.92269	-9.92269	-3.31073
	IL11	0.0020072	0.00117303	up	2.16862	2.16862	1.11678
	IL6ST	0.00370503	0.00273213	up	1.66874	1.66874	0.738755
	CLCF1	0.0015637	0.000769099	up	1.8081	1.8081	0.854473
	LIFR	0.00140766	0.000643069	up	1.57184	1.57184	0.65245
	IL20RB	0.000698987	0.000145701	down	1.72702	-1.72702	-0.788284
	OSMR	0.00113664	0.000420121	down	1.63923	-1.63923	-0.713021
	SOS2	0.00122409	0.000488588	up	1.56881	1.56881	0.64967
	PIK3CA	0.000995977	0.00032233	down	1.78365	-1.78365	-0.834836
	STAT1	0.000258099	7.7187e-06	down	1.54886	-1.54886	-0.631205
	SOCS2	0.000844307	0.000226971	up	1.76543	1.76543	0.820018
>	KEGG_ADHERENS_JUNCTION
	EGFR	0.00304077	0.00209864	up	1.77471	1.77471	0.827586
	TGFBR2	0.000337398	1.80682e-05	up	1.63725	1.63725	0.711274
	CTNNB1	0.000814449	0.000212304	up	1.58448	1.58448	0.664006
	ACTN1	0.000468694	5.38807e-05	up	1.53005	1.53005	0.613577
	ACTB	0.0033092	0.00234501	up	1.56959	1.56959	0.650389
	SMAD3	0.000325033	1.50435e-05	down	1.59808	-1.59808	-0.676337
	PTPRB	0.000514351	6.83335e-05	up	1.65679	1.65679	0.728391
	SNAI2	0.00213734	0.00129522	up	1.52236	1.52236	0.606307
	LMO7	0.00167454	0.000861175	down	1.86379	-1.86379	-0.89824
>	KEGG_CHEMOKINE_SIGNALING_PATHWAY
	IL8	0.000785688	0.000196392	down	48.2466	-48.2466	-5.59236
	CCL2	0.000807015	0.000208231	down	4.05049	-4.05049	-2.0181
	CXCL1	0.000429362	4.12219e-05	down	5.97852	-5.97852	-2.57979
	CXCL2	0.000364741	2.40237e-05	down	3.13926	-3.13926	-1.65043
	CXCR4	0.00215911	0.00131824	down	1.67709	-1.67709	-0.745964
	CXCL3	0.000501047	6.50336e-05	down	6.95111	-6.95111	-2.79724
	CCL20	0.000161964	6.03212e-07	down	49.4052	-49.4052	-5.62659
	CXCL5	0.000428045	3.90558e-05	down	3.94263	-3.94263	-1.97916
	SOS2	0.00122409	0.000488588	up	1.56881	1.56881	0.64967
	PIK3CA	0.000995977	0.00032233	down	1.78365	-1.78365	-0.834836
	VAV3	0.0013593	0.000601419	up	1.5187	1.5187	0.602837
	NFKBIA	0.000621429	0.000105521	down	1.73741	-1.73741	-0.796936
	NRAS	0.000778343	0.000189826	up	1.51767	1.51767	0.601862
	STAT1	0.000258099	7.7187e-06	down	1.54886	-1.54886	-0.631205
>	KEGG_LEUKOCYTE_TRANSENDOTHELIAL_MIGRATRATION
	CXCR4	0.00215911	0.00131824	down	1.67709	-1.67709	-0.745964
	PIK3CA	0.000995977	0.00032233	down	1.78365	-1.78365	-0.834836
	CTNNB1	0.000814449	0.000212304	up	1.58448	1.58448	0.664006
	VAV3	0.0013593	0.000601419	up	1.5187	1.5187	0.602837
	ACTN1	0.000468694	5.38807e-05	up	1.53005	1.53005	0.613577
	ACTB	0.0033092	0.00234501	up	1.56959	1.56959	0.650389
	MYL9	0.000216879	3.61005e-06	up	1.92424	1.92424	0.944289
	ICAM1	0.00135442	0.000596624	down	1.75817	-1.75817	-0.814076
	F11R	0.000232224	4.74036e-06	down	1.85104	-1.85104	-0.888338
	CLDN1	0.000138561	1.46758e-07	down	4.11731	-4.11731	-2.0417
	CLDN2	0.00126588	0.000516673	up	2.93877	2.93877	1.55521
>	BIOCARTA_LAIR_PATHWAY
	IL8	0.000785688	0.000196392	down	48.2466	-48.2466	-5.59236
	IL6	0.00024754	6.29238e-06	down	5.67835	-5.67835	-2.50547
	TNF	0.000670179	0.00012556	down	3.46579	-3.46579	-1.79318
	ICAM1	0.00135442	0.000596624	down	1.75817	-1.75817	-0.814076
	C3	0.000195379	2.0147e-06	down	5.8489	-5.8489	-2.54816
>	KEGG_STEROID_BIOSYNTHESIS
	HSD17B7	0.00235232	0.00146668	up	1.53394	1.53394	0.61724
	DHCR7	0.001656	0.000845872	up	1.76694	1.76694	0.821255
	LSS	0.00318365	0.00222792	up	1.56056	1.56056	0.642061
	SC5DL	0.00229737	0.0014247	up	1.70489	1.70489	0.769679
	SQLE	0.000929885	0.000277181	up	1.53667	1.53667	0.619808
>	BIOCARTA_INFLAM_PATHWAY
	PDGFA	0.000942796	0.000285975	up	1.84159	1.84159	0.880949
	IL8	0.000785688	0.000196392	down	48.2466	-48.2466	-5.59236
	IL6	0.00024754	6.29238e-06	down	5.67835	-5.67835	-2.50547
	TNF	0.000670179	0.00012556	down	3.46579	-3.46579	-1.79318
	CSF2	0.000138561	2.38423e-07	down	9.92269	-9.92269	-3.31073
	IL11	0.0020072	0.00117303	up	2.16862	2.16862	1.11678
>	KEGG_GLYCINE_SERINE_AND_THREONINE_METAETABOLISM
	MAOA	0.000959737	0.000297155	down	1.80265	-1.80265	-0.85012
	MAOB	0.00058674	9.26666e-05	up	2.13303	2.13303	1.0929
	CTH	0.00041847	3.54408e-05	down	2.48408	-2.48408	-1.31271
	SHMT2	0.000858818	0.000234167	down	1.83642	-1.83642	-0.876895
	PSAT1	0.00114143	0.000424001	down	1.98701	-1.98701	-0.990602
	PSPH	0.00718942	0.00604118	down	1.89092	-1.89092	-0.919088
>	KEGG_GLIOMA
	EGFR	0.00304077	0.00209864	up	1.77471	1.77471	0.827586
	PDGFA	0.000942796	0.000285975	up	1.84159	1.84159	0.880949
	SOS2	0.00122409	0.000488588	up	1.56881	1.56881	0.64967
	PIK3CA	0.000995977	0.00032233	down	1.78365	-1.78365	-0.834836
	NRAS	0.000778343	0.000189826	up	1.51767	1.51767	0.601862
	CALM1	0.000297154	1.15151e-05	down	1.63676	-1.63676	-0.710846
	CALM2	0.000297154	1.15151e-05	down	1.63676	-1.63676	-0.710846
	CALM3	0.000297154	1.15151e-05	down	1.63676	-1.63676	-0.710846
>	KEGG_AXON_GUIDANCE
	CXCR4	0.00215911	0.00131824	down	1.67709	-1.67709	-0.745964
	NRAS	0.000778343	0.000189826	up	1.51767	1.51767	0.601862
	RASA1	0.00146176	0.000681452	down	1.60907	-1.60907	-0.686229
	EPHA4	0.000742768	0.000174025	up	2.94745	2.94745	1.55947
	EPHB1	0.000956528	0.000294987	up	1.64346	1.64346	0.716732
	SEMA3C	0.000170965	1.02497e-06	down	2.01815	-2.01815	-1.01304
	EFNB2	0.000871165	0.000239414	up	1.66242	1.66242	0.733284
	SEMA5B	0.0102353	0.00913073	up	1.70331	1.70331	0.768343
	SEMA6A	0.00138027	0.000617842	up	1.5641	1.5641	0.645332
	SEMA3F	0.0108419	0.00973949	up	1.56192	1.56192	0.643325
	SEMA6D	0.000456015	5.02618e-05	up	1.77794	1.77794	0.830205
>	BIOCARTA_CCR5_PATHWAY
	CCL2	0.000807015	0.000208231	down	4.05049	-4.05049	-2.0181
	CXCR4	0.00215911	0.00131824	down	1.67709	-1.67709	-0.745964
	CALM1	0.000297154	1.15151e-05	down	1.63676	-1.63676	-0.710846
	CALM2	0.000297154	1.15151e-05	down	1.63676	-1.63676	-0.710846
	CALM3	0.000297154	1.15151e-05	down	1.63676	-1.63676	-0.710846

## Sheet: biological_process
Gene Set Name	Description	Genes in Gene Set	Genes in Overlap	P-value	Count of antibody
SIGNAL_TRANSDUCTION	Genes annotated by the GO term GO:0007165. The cascade of processes by which a signal interacts with a receptor, causing a change in the level or activity of a second messenger or other downstream target, and ultimately effecting a change in the functioning of the cell.	1634	97	2.53e-22	13
RESPONSE_TO_EXTERNAL_STIMULUS	Genes annotated by the GO term GO:0009605. A change in state or activity of a cell or an organism (in terms of movement, secretion, enzyme production, gene expression, etc.) as a result of an external stimulus.	312	37	4.74e-17	5
BIOPOLYMER_METABOLIC_PROCESS	Genes annotated by the GO term GO:0043283. The chemical reactions and pathways involving biopolymers, long, repeating chains of monomers found in nature e.g. polysaccharides and proteins.	1684	86	7.05e-16	9
PROTEIN_METABOLIC_PROCESS	Genes annotated by the GO term GO:0019538. The chemical reactions and pathways involving a specific protein, rather than of proteins in general. Includes protein modification.	1231	70	4.05e-15	9
NEGATIVE_REGULATION_OF_BIOLOGICAL_PROCROCESS	Genes annotated by the GO term GO:0048519. Any process that stops, prevents or reduces the frequency, rate or extent of a biological process. Biological processes are regulated by many means; examples include the control of gene expression, protein modification or interaction with a protein or substrate molecule.	677	49	2.68e-14	8
CELLULAR_MACROMOLECULE_METABOLIC_PROCEOCESS	Genes annotated by the GO term GO:0044260. The chemical reactions and pathways involving macromolecules, large molecules including proteins, nucleic acids and carbohydrates, as carried out by individual cells.	1131	64	8.65e-14	0
CELLULAR_PROTEIN_METABOLIC_PROCESS	Genes annotated by the GO term GO:0044267. The chemical reactions and pathways involving a specific protein, rather than of proteins in general, occurring at the level of an individual cell. Includes protein modification.	1117	63	1.47e-13	0
NEGATIVE_REGULATION_OF_CELLULAR_PROCESCESS	Genes annotated by the GO term GO:0048523. Any process that stops, prevents or reduces the frequency, rate or extent of cellular processes, those that are carried out at the cellular level, but are not necessarily restricted to a single cell. For example, cell communication occurs among more than one cell, but occurs at the cellular level.	646	46	2.63e-13	0
RESPONSE_TO_STRESS	Genes annotated by the GO term GO:0006950. A change in state or activity of a cell or an organism (in terms of movement, secretion, enzyme production, gene expression, etc.) as a result of a stimulus indicating the organism is under stress. The stress is usually, but not necessarily, exogenous (e.g. temperature, humidity, ionizing radiation).	508	40	5.92e-13	0
CELL_SURFACE_RECEPTOR_LINKED_SIGNAL_TR_TRANSDUCTION_GO_0007166	Genes annotated by the GO term GO:0007166. Any series of molecular signals initiated by the binding of an extracellular ligand to a receptor on the surface of the target cell.	641	45	7.09e-13	0
CELL_DEVELOPMENT	Genes annotated by the GO term GO:0048468. The process whose specific outcome is the progression of the cell over time, from its formation to the mature structure. Cell development does not include the steps involved in committing a cell to a specific fate.	577	40	3.03e-11	0
BIOPOLYMER_MODIFICATION	Genes annotated by the GO term GO:0043412. The covalent alteration of one or more monomeric units in a polypeptide, polynucleotide, polysaccharide, or other biological polymer, resulting in a change in its properties.	650	42	7.25e-11	0
POSITIVE_REGULATION_OF_BIOLOGICAL_PROCROCESS	Genes annotated by the GO term GO:0048518. Any process that activates or increases the frequency, rate or extent of a biological process. Biological processes are regulated by many means; examples include the control of gene expression, protein modification or interaction with a protein or substrate molecule.	709	44	7.52e-11	0
PROTEIN_MODIFICATION_PROCESS	Genes annotated by the GO term GO:0006464. The covalent alteration of one or more amino acids occurring in proteins, peptides and nascent polypeptides (co-translational, post-translational modifications). Includes the modification of charged tRNAs that are destined to occur in a protein (pre-translation modification).	631	41	9.72e-11	0
RESPONSE_TO_WOUNDING	Genes annotated by the GO term GO:0009611. A change in state or activity of a cell or an organism (in terms of movement, secretion, enzyme production, gene expression, etc.) as a result of a stimulus indicating damage to the organism.	190	22	2.64e-10	0
INTRACELLULAR_SIGNALING_CASCADE	Genes annotated by the GO term GO:0007242. A series of reactions within the cell that occur as a result of a single trigger reaction or compound.	667	41	4.81e-10	0
POSITIVE_REGULATION_OF_CELLULAR_PROCESCESS	Genes annotated by the GO term GO:0048522. Any process that activates or increases the frequency, rate or extent of cellular processes, those that are carried out at the cellular level, but are not necessarily restricted to a single cell. For example, cell communication occurs among more than one cell, but occurs at the cellular level.	668	41	4.81e-10	0
INFLAMMATORY_RESPONSE	Genes annotated by the GO term GO:0006954. The immediate defensive reaction (by vertebrate tissue) to infection or injury caused by chemical or physical agents. The process is characterized by local vasodilation, extravasation of plasma into intercellular spaces and accumulation of white blood cells and macrophages.	129	18	8.21e-10	0
APOPTOSIS_GO	Genes annotated by the GO term GO:0006915. A form of programmed cell death induced by external or internal signals that trigger the activity of proteolytic caspases, whose actions dismantle the cell and result in cell death. Apoptosis begins internally with condensation and subsequent fragmentation of the cell nucleus (blebbing) while the plasma membrane remains intact. Other characteristics of a…	431	31	3.11e-9	0
PROGRAMMED_CELL_DEATH	Genes annotated by the GO term GO:0012501. Cell death resulting from activation of endogenous cellular processes.	432	31	3.13e-9	0
DEFENSE_RESPONSE	Genes annotated by the GO term GO:0006952. Reactions, triggered in response to the presence of a foreign body or the occurrence of an injury, which result in restriction of damage to the organism attacked or prevention/recovery from the infection caused by the attack.	270	24	5.68e-9	0
POST_TRANSLATIONAL_PROTEIN_MODIFICATIOTION	Genes annotated by the GO term GO:0043687. The covalent alteration of one or more amino acids occurring in a protein after the protein has been completely translated and released from the ribosome.	476	32	7.41e-9	0
CELL_PROLIFERATION_GO_0008283	Genes annotated by the GO term GO:0008283. The multiplication or reproduction of cells, resulting in the expansion of a cell population.	513	33	1.15e-8	0
ANATOMICAL_STRUCTURE_DEVELOPMENT	Genes annotated by the GO term GO:0048856. The biological process whose specific outcome is the progression of an anatomical structure from an initial condition to its mature state. This process begins with the formation of the structure and ends with the mature structure, whatever form that may be including its natural destruction. An anatomical structure is any biological entity that occupies s…	1013	49	1.41e-8	0
MULTICELLULAR_ORGANISMAL_DEVELOPMENT	Genes annotated by the GO term GO:0007275. The biological process whose specific outcome is the progression of an organism over time from an initial condition (e.g. a zygote or a young adult) to a later condition (e.g. a multicellular animal or an aged adult).	1049	50	1.47e-8	0
REGULATION_OF_DEVELOPMENTAL_PROCESS	Genes annotated by the GO term GO:0050793. Any process that modulates the frequency, rate or extent of development, the biological process whose specific outcome is the progression of a multicellular organism over time from an initial condition (e.g. a zygote, or a young adult) to a later condition (e.g. a multicellular animal or an aged adult).	440	30	1.65e-8	0
REGULATION_OF_APOPTOSIS	Genes annotated by the GO term GO:0042981. Any process that modulates the occurrence or rate of cell death by apoptosis.	341	26	2.16e-8	0
REGULATION_OF_PROGRAMMED_CELL_DEATH	Genes annotated by the GO term GO:0043067. Any process that modulates the frequency, rate or extent of programmed cell death, cell death resulting from activation of endogenous cellular processes.	342	26	2.17e-8	0
PROTEIN_KINASE_CASCADE	Genes annotated by the GO term GO:0007243. A series of reactions, mediated by protein kinases, which occurs as a result of a single trigger reaction or compound.	293	24	2.17e-8	0
ORGAN_DEVELOPMENT	Genes annotated by the GO term GO:0048513. Development of a tissue or tissues that work together to perform a specific function or functions. Development pertains to the process whose specific outcome is the progression of a structure over time, from its formation to the mature structure. Organs are commonly observed as visibly distinct structures, but may also exist as loosely associated cluster…	571	34	3.51e-8	0

## Sheet: biological_process_detail
		Corrected p-value	p-value	regulation	FCAbsolute	Fold change	Log Fold change
>	SIGNAL_TRANSDUCTION
	CCL2	0.000807015	0.000208231	down	4.05049	-4.05049	-2.0181
	INHBA	0.000760592	0.000183308	down	1.50173	-1.50173	-0.586623
	IRAK2	0.000286203	1.01578e-05	down	3.6127	-3.6127	-1.85308
	CD40	0.000676017	0.000130178	down	1.76643	-1.76643	-0.820839
	IL8	0.000785688	0.000196392	down	48.2466	-48.2466	-5.59236
	CXCL1	0.000429362	4.12219e-05	down	5.97852	-5.97852	-2.57979
	CDH13	0.00294649	0.0020145	down	1.68676	-1.68676	-0.754255
	CXCR4	0.00215911	0.00131824	down	1.67709	-1.67709	-0.745964
	GPR68	0.00184006	0.00100872	down	2.3035	-2.3035	-1.20383
	CD59	0.00137427	0.000613642	down	1.52577	-1.52577	-0.609537
	CCL20	0.000161964	6.03212e-07	down	49.4052	-49.4052	-5.62659
	TNFAIP6	0.000290325	1.03737e-05	down	2.50691	-2.50691	-1.32591
	GLRB	0.000170965	8.35794e-07	down	1.75584	-1.75584	-0.812159
	STC1	0.000421046	3.68024e-05	down	1.54417	-1.54417	-0.62683
	STC2	0.00138073	0.0006187	down	1.90032	-1.90032	-0.926243
	CXCL5	0.000428045	3.90558e-05	down	3.94263	-3.94263	-1.97916
	SMAD3	0.000325033	1.50435e-05	down	1.59808	-1.59808	-0.676337
	MAP2K6	0.00347675	0.0025096	up	1.505	1.505	0.589759
	CLCF1	0.0015637	0.000769099	up	1.8081	1.8081	0.854473
	UBE2N	0.000959737	0.000297367	down	1.6492	-1.6492	-0.721768
	MAP4K5	0.00252852	0.00163353	down	1.57753	-1.57753	-0.657663
	EGFR	0.00304077	0.00209864	up	1.77471	1.77471	0.827586
	MKNK2	0.000515482	6.92312e-05	down	1.61866	-1.61866	-0.694797
	PTPRD	0.000471118	5.6376e-05	up	1.61303	1.61303	0.689769
	STAT1	0.000258099	7.7187e-06	down	1.54886	-1.54886	-0.631205
	SRPK1	0.000953352	0.00029306	down	1.60205	-1.60205	-0.679921
	DUSP9	0.0044896	0.0034431	up	1.70984	1.70984	0.773865
	DUSP6	0.000698987	0.000148106	down	1.86528	-1.86528	-0.899388
	PRKAA2	0.000540408	7.87353e-05	down	1.60843	-1.60843	-0.685649
	MAPK6	0.000685821	0.000136342	down	1.93772	-1.93772	-0.954357
	PRMT2	0.00118055	0.000451554	up	1.50236	1.50236	0.587227
	GLI2	0.00176388	0.000945999	up	1.70738	1.70738	0.771787
	NOTCH2	0.00135442	0.000596387	down	1.5949	-1.5949	-0.67347
	TNF	0.000670179	0.00012556	down	3.46579	-3.46579	-1.79318
	TPD52L1	0.000332515	1.61074e-05	down	1.74868	-1.74868	-0.806268
	IL6	0.00024754	6.29238e-06	down	5.67835	-5.67835	-2.50547
	CASP1	0.00118796	0.000462373	down	1.96756	-1.96756	-0.976408
	LPXN	0.000603933	0.000100076	down	1.72342	-1.72342	-0.785272
	BIRC3	0.000232224	4.74127e-06	down	4.78665	-4.78665	-2.25902
	CDKN1C	0.00147934	0.000692068	up	1.77605	1.77605	0.828676
	CFLAR	0.000375452	2.89017e-05	down	1.60023	-1.60023	-0.678276
	YWHAH	0.000573108	8.80871e-05	down	1.73433	-1.73433	-0.794382
	RHOB	0.000753758	0.000178784	up	2.58295	2.58295	1.36902
	SOCS2	0.000844307	0.000226971	up	1.76543	1.76543	0.820018
	TNFRSF10D	0.00329092	0.00232969	up	1.59921	1.59921	0.677362
	TNFAIP3	0.000316391	1.38848e-05	down	2.13521	-2.13521	-1.09438
	CD24	0.000484159	5.97942e-05	up	1.50924	1.50924	0.593821
	PDGFA	0.000942796	0.000285975	up	1.84159	1.84159	0.880949
	PLCE1	0.0027304	0.00182158	up	1.65748	1.65748	0.72899
	FGFR3	0.00100161	0.000326246	up	1.98301	1.98301	0.987693
	CAP2	0.000628075	0.000108897	up	1.7349	1.7349	0.794852
	IFNAR2	0.000513877	6.79008e-05	down	1.67832	-1.67832	-0.74702
	GABBR1	0.0012679	0.000518412	down	1.74061	-1.74061	-0.799595
	CNR1	0.0019728	0.00113678	up	1.52676	1.52676	0.610476
	LY96	0.00157456	0.000777842	down	2.07906	-2.07906	-1.05593
	BMPR2	0.000789437	0.000198401	up	1.58893	1.58893	0.668055
	OSMR	0.00113664	0.000420121	down	1.63923	-1.63923	-0.713021
	TRPV1	0.00468886	0.00363093	up	1.67079	1.67079	0.740528
	GDF15	0.00117986	0.00044842	down	1.51915	-1.51915	-0.603261
	MTSS1	0.000364299	2.29245e-05	down	1.63678	-1.63678	-0.710857
	NTRK3	0.00359132	0.00262088	up	1.57258	1.57258	0.653136
	ROR1	0.000690795	0.000138987	up	1.55277	1.55277	0.63484
	PTPRG	0.001073	0.00037568	up	1.80314	1.80314	0.850515
	IL6ST	0.00370503	0.00273213	up	1.66874	1.66874	0.738755
	PTGFR	0.00231863	0.00144122	down	1.63931	-1.63931	-0.713091
	C3	0.000195379	2.0147e-06	down	5.8489	-5.8489	-2.54816
	CALM3	0.000297154	1.15151e-05	down	1.63676	-1.63676	-0.710846
	AKAP12	0.000286203	1.01222e-05	down	1.73609	-1.73609	-0.795844
	CLEC2D	0.000683407	0.000135178	down	2.1524	-2.1524	-1.10595
	KLRC1	0.00122219	0.000485946	down	2.42028	-2.42028	-1.27517
	LIFR	0.00140766	0.000643069	up	1.57184	1.57184	0.65245
	PMAIP1	0.000297154	1.15387e-05	down	2.46069	-2.46069	-1.29906
	BIK	0.00068244	0.000132639	down	2.11097	-2.11097	-1.07791
	TRAF3IP2	0.000698987	0.000145782	down	1.89816	-1.89816	-0.924601
	GOLT1B	0.000488823	6.15424e-05	down	1.6513	-1.6513	-0.723601
	EDN1	0.000258099	8.19884e-06	up	2.26722	2.26722	1.18092
	ADAM9	0.00228968	0.00141828	up	1.56071	1.56071	0.642198
	CRIPAK	0.00323267	0.00227837	down	1.53814	-1.53814	-0.621187
	DDAH1	0.000788751	0.000198039	up	1.73814	1.73814	0.797543
	GUCY1A3	0.00107105	0.000373713	up	1.55671	1.55671	0.638496
	VAV3	0.0013593	0.000601419	up	1.5187	1.5187	0.602837
	KLRC2	0.000633716	0.000112154	down	2.79982	-2.79982	-1.48534
	KITLG	0.000806386	0.000205586	up	1.95295	1.95295	0.965652
	OSTF1	0.00100685	0.000329976	down	1.65672	-1.65672	-0.728331
	RPS6KA3	0.00205375	0.001216	up	1.59591	1.59591	0.674381
	HBEGF	0.000876061	0.00024223	up	1.62205	1.62205	0.697819
	DPYSL3	0.00130037	0.000553828	down	1.61023	-1.61023	-0.687271
	EPHB1	0.000956528	0.000294987	up	1.64346	1.64346	0.716732
	NMU	0.000337398	1.82639e-05	down	1.57577	-1.57577	-0.656061
	CDS1	0.000216879	3.59693e-06	down	2.96779	-2.96779	-1.56939
	COPS3	0.000562537	8.44481e-05	down	1.52065	-1.52065	-0.604685
	EPHA4	0.000742768	0.000174025	up	2.94745	2.94745	1.55947
	ITGB3BP	0.00110529	0.000401031	down	1.69129	-1.69129	-0.758127
	PILRA	0.0060565	0.00495849	down	1.96191	-1.96191	-0.972261
	ANXA3	0.000683407	0.000134725	down	2.07846	-2.07846	-1.05551
	ITPK1	0.00103025	0.000347369	down	1.53194	-1.53194	-0.615359
	SHB	0.000492617	6.22564e-05	down	1.60299	-1.60299	-0.68077
>	RESPONSE_TO_EXTERNAL_STIMULUS
	CCL2	0.000807015	0.000208231	down	4.05049	-4.05049	-2.0181
	INHBA	0.000760592	0.000183308	down	1.50173	-1.50173	-0.586623
	IRAK2	0.000286203	1.01578e-05	down	3.6127	-3.6127	-1.85308
	CD40	0.000676017	0.000130178	down	1.76643	-1.76643	-0.820839
	IL8	0.000785688	0.000196392	down	48.2466	-48.2466	-5.59236
	CXCL1	0.000429362	4.12219e-05	down	5.97852	-5.97852	-2.57979
	CDH13	0.00294649	0.0020145	down	1.68676	-1.68676	-0.754255
	CXCR4	0.00215911	0.00131824	down	1.67709	-1.67709	-0.745964
	GPR68	0.00184006	0.00100872	down	2.3035	-2.3035	-1.20383
	CD59	0.00137427	0.000613642	down	1.52577	-1.52577	-0.609537
	CCL20	0.000161964	6.03212e-07	down	49.4052	-49.4052	-5.62659
	TNFAIP6	0.000290325	1.03737e-05	down	2.50691	-2.50691	-1.32591
	GLRB	0.000170965	8.35794e-07	down	1.75584	-1.75584	-0.812159
	STC1	0.000421046	3.68024e-05	down	1.54417	-1.54417	-0.62683
	STC2	0.00138073	0.0006187	down	1.90032	-1.90032	-0.926243
	CXCL5	0.000428045	3.90558e-05	down	3.94263	-3.94263	-1.97916
	CEBPB	0.000471118	5.57678e-05	down	2.13686	-2.13686	-1.09549
	FOSL1	0.00103025	0.000346957	down	1.65323	-1.65323	-0.72529
	INHBB	0.000783308	0.000192189	up	1.62315	1.62315	0.698794
	CFHR1	0.000366773	2.50672e-05	up	2.80566	2.80566	1.48834
	IL1RAP	0.00105077	0.000358676	up	1.90561	1.90561	0.930256
	ASNS	0.000468694	5.41698e-05	down	2.09459	-2.09459	-1.06667
	DCBLD2	0.000495418	6.36796e-05	up	1.5378	1.5378	0.620872
	PER1	0.00148218	0.000693852	down	1.56342	-1.56342	-0.644702
	SERPINE1	0.000232224	4.84497e-06	down	3.04708	-3.04708	-1.60743
	CHST2	0.0112843	0.0101766	up	2.16496	2.16496	1.11434
	CXCL2	0.000364741	2.40237e-05	down	3.13926	-3.13926	-1.65043
	CD97	0.000200889	2.44557e-06	down	2.03249	-2.03249	-1.02325
	CYP4F11	0.0032276	0.00227403	down	1.91209	-1.91209	-0.935149
	ALOX5AP	0.000138561	3.28656e-07	down	5.24019	-5.24019	-2.38962
	F11R	0.000232224	4.74036e-06	down	1.85104	-1.85104	-0.888338
	PTX3	0.000401731	3.26283e-05	down	4.09413	-4.09413	-2.03356
	CTGF	0.00217823	0.00133253	up	1.67128	1.67128	0.740958
	FADS1	0.000453764	4.88683e-05	up	1.51892	1.51892	0.603046
	SAA1	0.000138561	1.54607e-07	down	25.3642	-25.3642	-4.66472
	PLAUR	0.000753758	0.00017895	down	1.9527	-1.9527	-0.96547
	ENPP1	0.00274385	0.00183121	up	1.892	1.892	0.919915
>	BIOPOLYMER_METABOLIC_PROCESS
	CCL2	0.000807015	0.000208231	down	4.05049	-4.05049	-2.0181
	INHBA	0.000760592	0.000183308	down	1.50173	-1.50173	-0.586623
	IRAK2	0.000286203	1.01578e-05	down	3.6127	-3.6127	-1.85308
	SMAD3	0.000325033	1.50435e-05	down	1.59808	-1.59808	-0.676337
	MAP2K6	0.00347675	0.0025096	up	1.505	1.505	0.589759
	CLCF1	0.0015637	0.000769099	up	1.8081	1.8081	0.854473
	UBE2N	0.000959737	0.000297367	down	1.6492	-1.6492	-0.721768
	MAP4K5	0.00252852	0.00163353	down	1.57753	-1.57753	-0.657663
	EGFR	0.00304077	0.00209864	up	1.77471	1.77471	0.827586
	MKNK2	0.000515482	6.92312e-05	down	1.61866	-1.61866	-0.694797
	PTPRD	0.000471118	5.6376e-05	up	1.61303	1.61303	0.689769
	STAT1	0.000258099	7.7187e-06	down	1.54886	-1.54886	-0.631205
	SRPK1	0.000953352	0.00029306	down	1.60205	-1.60205	-0.679921
	DUSP9	0.0044896	0.0034431	up	1.70984	1.70984	0.773865
	DUSP6	0.000698987	0.000148106	down	1.86528	-1.86528	-0.899388
	PRKAA2	0.000540408	7.87353e-05	down	1.60843	-1.60843	-0.685649
	MAPK6	0.000685821	0.000136342	down	1.93772	-1.93772	-0.954357
	PRMT2	0.00118055	0.000451554	up	1.50236	1.50236	0.587227
	GLI2	0.00176388	0.000945999	up	1.70738	1.70738	0.771787
	NOTCH2	0.00135442	0.000596387	down	1.5949	-1.5949	-0.67347
	TNF	0.000670179	0.00012556	down	3.46579	-3.46579	-1.79318
	TPD52L1	0.000332515	1.61074e-05	down	1.74868	-1.74868	-0.806268
	CEBPB	0.000471118	5.57678e-05	down	2.13686	-2.13686	-1.09549
	FOSL1	0.00103025	0.000346957	down	1.65323	-1.65323	-0.72529
	WARS	0.000742162	0.000173528	down	1.72185	-1.72185	-0.783961
	SGK1	0.00198654	0.00115286	up	1.52279	1.52279	0.606714
	SGK3	0.000297154	1.15498e-05	up	1.53601	1.53601	0.619191
	SERP1	0.00323741	0.00228249	up	1.64205	1.64205	0.715502
	PLOD2	0.000675833	0.000129688	up	1.66453	1.66453	0.735113
	UBE2D1	0.00206893	0.00123342	down	1.60898	-1.60898	-0.686148
	STRADB	0.00241802	0.00152619	up	1.6095	1.6095	0.686611
	PXK	0.00138073	0.000619662	down	2.45435	-2.45435	-1.29534
	SCG5	0.000262706	8.81986e-06	down	3.43114	-3.43114	-1.77869
	MEX3B	0.00262884	0.00172608	up	2.10967	2.10967	1.07702
	MAP3K8	0.000297154	1.16154e-05	down	5.36771	-5.36771	-2.42431
	MYLK	0.000515482	6.91103e-05	up	1.8382	1.8382	0.878294
	PIGS	0.000680351	0.000131665	up	1.5481	1.5481	0.630494
	RNF144B	0.00024613	6.04026e-06	down	10.3935	-10.3935	-3.37761
	DUSP3	0.000887914	0.000250192	up	1.89935	1.89935	0.925503
	PPP2R3A	0.00120392	0.000471966	down	1.91283	-1.91283	-0.935705
	PTPN13	0.000531352	7.60713e-05	up	1.63374	1.63374	0.708182
	PTPRB	0.000514351	6.83335e-05	up	1.65679	1.65679	0.728391
	TPST2	0.000889518	0.000251497	up	1.53547	1.53547	0.618677
	GYPC	0.000616413	0.000104214	down	1.57802	-1.57802	-0.658112
	LDLR	0.000429362	4.05572e-05	up	1.70331	1.70331	0.76834
	GALNT7	0.00138586	0.000629122	up	2.0287	2.0287	1.02056
	GALNT1	0.00182905	0.000999181	up	1.59145	1.59145	0.670338
	GALNT2	0.00198654	0.0011528	up	1.59986	1.59986	0.677945
	FBXW2	0.00183544	0.00100531	down	1.55177	-1.55177	-0.633911
	P4HB	0.00316403	0.00220799	up	1.78732	1.78732	0.837801
	HMGA1	0.000775702	0.000188631	down	3.28973	-3.28973	-1.71797
	AARS	0.000523669	7.39224e-05	down	1.78384	-1.78384	-0.834983
	FZR1	0.000563413	8.52551e-05	down	1.67087	-1.67087	-0.740602
	UBE2H	0.000337398	1.83694e-05	down	1.68378	-1.68378	-0.751704
	SNAI2	0.00213734	0.00129522	up	1.52236	1.52236	0.606307
	ZNF238	0.000977044	0.00030928	up	1.52427	1.52427	0.608119
	E2F6	0.00191	0.00108233	up	1.51584	1.51584	0.600113
	JAZF1	0.000568273	8.61267e-05	up	1.73397	1.73397	0.79408
	ID4	0.000747354	0.000175995	up	1.68275	1.68275	0.75082
	ZHX2	0.000330569	1.58144e-05	up	1.74109	1.74109	0.799994
	ARID5B	0.00105613	0.000363439	up	1.63327	1.63327	0.707761
	GAA	0.00106696	0.000371005	up	1.52286	1.52286	0.60678
	SOD2	0.000170965	9.11854e-07	down	6.41139	-6.41139	-2.68064
	DDIT3	0.00253535	0.00164099	down	1.74181	-1.74181	-0.800587
	DNMT3A	0.00210901	0.00126743	up	1.74029	1.74029	0.79933
	CDK7	0.00109496	0.000394395	down	1.53398	-1.53398	-0.617279
	ZMIZ2	0.000367977	2.67592e-05	down	1.50106	-1.50106	-0.585979
	TCF4	0.00125387	0.000505157	up	1.66311	1.66311	0.733887
	TFDP1	0.00140892	0.00064398	up	1.50912	1.50912	0.593707
	ISG20	0.00207765	0.00124139	down	1.96446	-1.96446	-0.974131
	CHD2	0.000875904	0.000241556	down	1.56441	-1.56441	-0.645617
	KLF9	0.000364299	2.25393e-05	down	1.8638	-1.8638	-0.898249
	LRRFIP1	0.000562555	8.4947e-05	down	2.32407	-2.32407	-1.21666
	UBTF	0.000806386	0.000207265	up	1.55109	1.55109	0.633282
	MAFF	0.00166176	0.000850806	down	1.53387	-1.53387	-0.617174
	ELL2	0.00991098	0.00880104	down	1.63969	-1.63969	-0.713421
	AFF4	0.000841469	0.00022306	down	1.60503	-1.60503	-0.682601
	TAF1A	0.00163635	0.000829215	down	1.90888	-1.90888	-0.932725
	NFE2L3	0.000896857	0.000257013	down	1.64555	-1.64555	-0.71857
	TROVE2	0.000646016	0.000116655	up	1.5017	1.5017	0.586601
	SFPQ	0.000579582	8.99256e-05	up	1.62213	1.62213	0.697886
	LSM5	0.00260285	0.00170277	down	2.05534	-2.05534	-1.03937
	SETMAR	0.000367977	2.67362e-05	up	2.06411	2.06411	1.04552
	SPHAR	0.00108915	0.000389431	up	1.62031	1.62031	0.696267
	RPA3	0.000468122	5.34646e-05	down	1.51732	-1.51732	-0.601525
	NT5E	0.00594489	0.00484287	down	1.97718	-1.97718	-0.983443
>	PROTEIN_METABOLIC_PROCESS
	CCL2	0.000807015	0.000208231	down	4.05049	-4.05049	-2.0181
	INHBA	0.000760592	0.000183308	down	1.50173	-1.50173	-0.586623
	IRAK2	0.000286203	1.01578e-05	down	3.6127	-3.6127	-1.85308
	CD40	0.000676017	0.000130178	down	1.76643	-1.76643	-0.820839
	SMAD3	0.000325033	1.50435e-05	down	1.59808	-1.59808	-0.676337
	MAP2K6	0.00347675	0.0025096	up	1.505	1.505	0.589759
	CLCF1	0.0015637	0.000769099	up	1.8081	1.8081	0.854473
	UBE2N	0.000959737	0.000297367	down	1.6492	-1.6492	-0.721768
	MAP4K5	0.00252852	0.00163353	down	1.57753	-1.57753	-0.657663
	EGFR	0.00304077	0.00209864	up	1.77471	1.77471	0.827586
	MKNK2	0.000515482	6.92312e-05	down	1.61866	-1.61866	-0.694797
	PTPRD	0.000471118	5.6376e-05	up	1.61303	1.61303	0.689769
	STAT1	0.000258099	7.7187e-06	down	1.54886	-1.54886	-0.631205
	SRPK1	0.000953352	0.00029306	down	1.60205	-1.60205	-0.679921
	DUSP9	0.0044896	0.0034431	up	1.70984	1.70984	0.773865
	DUSP6	0.000698987	0.000148106	down	1.86528	-1.86528	-0.899388
	PRKAA2	0.000540408	7.87353e-05	down	1.60843	-1.60843	-0.685649
	MAPK6	0.000685821	0.000136342	down	1.93772	-1.93772	-0.954357
	PRMT2	0.00118055	0.000451554	up	1.50236	1.50236	0.587227
	IL6	0.00024754	6.29238e-06	down	5.67835	-5.67835	-2.50547
	CASP1	0.00118796	0.000462373	down	1.96756	-1.96756	-0.976408
	LPXN	0.000603933	0.000100076	down	1.72342	-1.72342	-0.785272
	INHBB	0.000783308	0.000192189	up	1.62315	1.62315	0.698794
	CFHR1	0.000366773	2.50672e-05	up	2.80566	2.80566	1.48834
	IL1RAP	0.00105077	0.000358676	up	1.90561	1.90561	0.930256
	WARS	0.000742162	0.000173528	down	1.72185	-1.72185	-0.783961
	SGK1	0.00198654	0.00115286	up	1.52279	1.52279	0.606714
	SGK3	0.000297154	1.15498e-05	up	1.53601	1.53601	0.619191
	SERP1	0.00323741	0.00228249	up	1.64205	1.64205	0.715502
	PLOD2	0.000675833	0.000129688	up	1.66453	1.66453	0.735113
	UBE2D1	0.00206893	0.00123342	down	1.60898	-1.60898	-0.686148
	STRADB	0.00241802	0.00152619	up	1.6095	1.6095	0.686611
	PXK	0.00138073	0.000619662	down	2.45435	-2.45435	-1.29534
	SCG5	0.000262706	8.81986e-06	down	3.43114	-3.43114	-1.77869
	MEX3B	0.00262884	0.00172608	up	2.10967	2.10967	1.07702
	MAP3K8	0.000297154	1.16154e-05	down	5.36771	-5.36771	-2.42431
	MYLK	0.000515482	6.91103e-05	up	1.8382	1.8382	0.878294
	PIGS	0.000680351	0.000131665	up	1.5481	1.5481	0.630494
	RNF144B	0.00024613	6.04026e-06	down	10.3935	-10.3935	-3.37761
	DUSP3	0.000887914	0.000250192	up	1.89935	1.89935	0.925503
	PPP2R3A	0.00120392	0.000471966	down	1.91283	-1.91283	-0.935705
	PTPN13	0.000531352	7.60713e-05	up	1.63374	1.63374	0.708182
	PTPRB	0.000514351	6.83335e-05	up	1.65679	1.65679	0.728391
	TPST2	0.000889518	0.000251497	up	1.53547	1.53547	0.618677
	GYPC	0.000616413	0.000104214	down	1.57802	-1.57802	-0.658112
	LDLR	0.000429362	4.05572e-05	up	1.70331	1.70331	0.76834
	GALNT7	0.00138586	0.000629122	up	2.0287	2.0287	1.02056
	GALNT1	0.00182905	0.000999181	up	1.59145	1.59145	0.670338
	GALNT2	0.00198654	0.0011528	up	1.59986	1.59986	0.677945
	FBXW2	0.00183544	0.00100531	down	1.55177	-1.55177	-0.633911
	P4HB	0.00316403	0.00220799	up	1.78732	1.78732	0.837801
	HMGA1	0.000775702	0.000188631	down	3.28973	-3.28973	-1.71797
	AARS	0.000523669	7.39224e-05	down	1.78384	-1.78384	-0.834983
	FZR1	0.000563413	8.52551e-05	down	1.67087	-1.67087	-0.740602
	UBE2H	0.000337398	1.83694e-05	down	1.68378	-1.68378	-0.751704
	RASA1	0.00146176	0.000681452	down	1.60907	-1.60907	-0.686229
	EIF4G2	0.000698987	0.000147329	up	1.54007	1.54007	0.622995
	SRGN	0.00034731	1.97392e-05	down	1.9622	-1.9622	-0.972471
	CHST9	0.000758024	0.00018069	up	2.16778	2.16778	1.11622
	EIF2S3	0.000906621	0.000263635	down	1.59971	-1.59971	-0.677815
	RPL31	0.000504266	6.61472e-05	down	1.52685	-1.52685	-0.610557
	CTSS	0.000337398	1.765e-05	down	4.35694	-4.35694	-2.12331
	ADAMTS5	0.000337398	1.77336e-05	up	2.60335	2.60335	1.38037
	MMP1	0.000528771	7.51945e-05	down	5.49001	-5.49001	-2.45681
	MMP7	0.000683407	0.000134226	down	2.61868	-2.61868	-1.38884
	C9orf3	0.00157892	0.000782385	up	1.65625	1.65625	0.727923
	HFE	0.000429362	3.99852e-05	up	1.76621	1.76621	0.820659
	AKR1C1	0.00294801	0.00201832	down	2.08105	-2.08105	-1.05731
	KPNA3	0.00100251	0.00032744	up	1.5563	1.5563	0.638118
	STOM	0.000675333	0.000129074	up	1.85378	1.85378	0.890469
>	NEGATIVE_REGULATION_OF_BIOLOGICAL_PROCROCESS
	CCL2	0.000807015	0.000208231	down	4.05049	-4.05049	-2.0181
	INHBA	0.000760592	0.000183308	down	1.50173	-1.50173	-0.586623
	IL8	0.000785688	0.000196392	down	48.2466	-48.2466	-5.59236
	CXCL1	0.000429362	4.12219e-05	down	5.97852	-5.97852	-2.57979
	CDH13	0.00294649	0.0020145	down	1.68676	-1.68676	-0.754255
	SMAD3	0.000325033	1.50435e-05	down	1.59808	-1.59808	-0.676337
	MAP2K6	0.00347675	0.0025096	up	1.505	1.505	0.589759
	CLCF1	0.0015637	0.000769099	up	1.8081	1.8081	0.854473
	GLI2	0.00176388	0.000945999	up	1.70738	1.70738	0.771787
	NOTCH2	0.00135442	0.000596387	down	1.5949	-1.5949	-0.67347
	TNF	0.000670179	0.00012556	down	3.46579	-3.46579	-1.79318
	IL6	0.00024754	6.29238e-06	down	5.67835	-5.67835	-2.50547
	BIRC3	0.000232224	4.74127e-06	down	4.78665	-4.78665	-2.25902
	CDKN1C	0.00147934	0.000692068	up	1.77605	1.77605	0.828676
	CFLAR	0.000375452	2.89017e-05	down	1.60023	-1.60023	-0.678276
	YWHAH	0.000573108	8.80871e-05	down	1.73433	-1.73433	-0.794382
	RHOB	0.000753758	0.000178784	up	2.58295	2.58295	1.36902
	SOCS2	0.000844307	0.000226971	up	1.76543	1.76543	0.820018
	TNFRSF10D	0.00329092	0.00232969	up	1.59921	1.59921	0.677362
	TNFAIP3	0.000316391	1.38848e-05	down	2.13521	-2.13521	-1.09438
	CD24	0.000484159	5.97942e-05	up	1.50924	1.50924	0.593821
	INHBB	0.000783308	0.000192189	up	1.62315	1.62315	0.698794
	ASNS	0.000468694	5.41698e-05	down	2.09459	-2.09459	-1.06667
	DCBLD2	0.000495418	6.36796e-05	up	1.5378	1.5378	0.620872
	PER1	0.00148218	0.000693852	down	1.56342	-1.56342	-0.644702
	SERPINE1	0.000232224	4.84497e-06	down	3.04708	-3.04708	-1.60743
	WARS	0.000742162	0.000173528	down	1.72185	-1.72185	-0.783961
	SNAI2	0.00213734	0.00129522	up	1.52236	1.52236	0.606307
	ZNF238	0.000977044	0.00030928	up	1.52427	1.52427	0.608119
	E2F6	0.00191	0.00108233	up	1.51584	1.51584	0.600113
	JAZF1	0.000568273	8.61267e-05	up	1.73397	1.73397	0.79408
	ID4	0.000747354	0.000175995	up	1.68275	1.68275	0.75082
	ZHX2	0.000330569	1.58144e-05	up	1.74109	1.74109	0.799994
	ARID5B	0.00105613	0.000363439	up	1.63327	1.63327	0.707761
	RASA1	0.00146176	0.000681452	down	1.60907	-1.60907	-0.686229
	EIF4G2	0.000698987	0.000147329	up	1.54007	1.54007	0.622995
	SRGN	0.00034731	1.97392e-05	down	1.9622	-1.9622	-0.972471
	SESN1	0.00270321	0.00179696	up	2.34647	2.34647	1.23049
	TNFRSF9	0.000249963	6.47387e-06	down	2.99585	-2.99585	-1.58297
	MAGED1	0.00149994	0.000712662	up	1.67992	1.67992	0.748394
	IER3	0.000422866	3.74883e-05	down	1.6276	-1.6276	-0.702749
	XIAP	0.000638688	0.000114412	down	1.63044	-1.63044	-0.705263
	BCL2A1	0.000258099	7.69781e-06	down	7.02432	-7.02432	-2.81236
	IL11	0.0020072	0.00117303	up	2.16862	2.16862	1.11678
	FABP6	0.00031786	1.41779e-05	down	2.59709	-2.59709	-1.3769
	NDN	0.000750096	0.000176934	up	1.55599	1.55599	0.637836
	GPR98	0.00199642	0.0011653	down	1.712	-1.712	-0.77568
	APBB2	0.00101215	0.000332822	down	1.52365	-1.52365	-0.607529
	ACTN1	0.000468694	5.38807e-05	up	1.53005	1.53005	0.613577
>	CELLULAR_MACROMOLECULE_METABOLIC_PROCEOCESS
	CCL2	0.000807015	0.000208231	down	4.05049	-4.05049	-2.0181
	INHBA	0.000760592	0.000183308	down	1.50173	-1.50173	-0.586623
	IRAK2	0.000286203	1.01578e-05	down	3.6127	-3.6127	-1.85308
	SMAD3	0.000325033	1.50435e-05	down	1.59808	-1.59808	-0.676337
	MAP2K6	0.00347675	0.0025096	up	1.505	1.505	0.589759
	CLCF1	0.0015637	0.000769099	up	1.8081	1.8081	0.854473
	UBE2N	0.000959737	0.000297367	down	1.6492	-1.6492	-0.721768
	MAP4K5	0.00252852	0.00163353	down	1.57753	-1.57753	-0.657663
	EGFR	0.00304077	0.00209864	up	1.77471	1.77471	0.827586
	MKNK2	0.000515482	6.92312e-05	down	1.61866	-1.61866	-0.694797
	PTPRD	0.000471118	5.6376e-05	up	1.61303	1.61303	0.689769
	STAT1	0.000258099	7.7187e-06	down	1.54886	-1.54886	-0.631205
	SRPK1	0.000953352	0.00029306	down	1.60205	-1.60205	-0.679921
	DUSP9	0.0044896	0.0034431	up	1.70984	1.70984	0.773865
	DUSP6	0.000698987	0.000148106	down	1.86528	-1.86528	-0.899388
	PRKAA2	0.000540408	7.87353e-05	down	1.60843	-1.60843	-0.685649
	MAPK6	0.000685821	0.000136342	down	1.93772	-1.93772	-0.954357
	PRMT2	0.00118055	0.000451554	up	1.50236	1.50236	0.587227
	IL6	0.00024754	6.29238e-06	down	5.67835	-5.67835	-2.50547
	CASP1	0.00118796	0.000462373	down	1.96756	-1.96756	-0.976408
	INHBB	0.000783308	0.000192189	up	1.62315	1.62315	0.698794
	CFHR1	0.000366773	2.50672e-05	up	2.80566	2.80566	1.48834
	WARS	0.000742162	0.000173528	down	1.72185	-1.72185	-0.783961
	SGK1	0.00198654	0.00115286	up	1.52279	1.52279	0.606714
	SGK3	0.000297154	1.15498e-05	up	1.53601	1.53601	0.619191
	SERP1	0.00323741	0.00228249	up	1.64205	1.64205	0.715502
	PLOD2	0.000675833	0.000129688	up	1.66453	1.66453	0.735113
	UBE2D1	0.00206893	0.00123342	down	1.60898	-1.60898	-0.686148
	STRADB	0.00241802	0.00152619	up	1.6095	1.6095	0.686611
	PXK	0.00138073	0.000619662	down	2.45435	-2.45435	-1.29534
	SCG5	0.000262706	8.81986e-06	down	3.43114	-3.43114	-1.77869
	MEX3B	0.00262884	0.00172608	up	2.10967	2.10967	1.07702
	MAP3K8	0.000297154	1.16154e-05	down	5.36771	-5.36771	-2.42431
	MYLK	0.000515482	6.91103e-05	up	1.8382	1.8382	0.878294
	PIGS	0.000680351	0.000131665	up	1.5481	1.5481	0.630494
	RNF144B	0.00024613	6.04026e-06	down	10.3935	-10.3935	-3.37761
	DUSP3	0.000887914	0.000250192	up	1.89935	1.89935	0.925503
	PPP2R3A	0.00120392	0.000471966	down	1.91283	-1.91283	-0.935705
	PTPN13	0.000531352	7.60713e-05	up	1.63374	1.63374	0.708182
	PTPRB	0.000514351	6.83335e-05	up	1.65679	1.65679	0.728391
	TPST2	0.000889518	0.000251497	up	1.53547	1.53547	0.618677
	GYPC	0.000616413	0.000104214	down	1.57802	-1.57802	-0.658112
	LDLR	0.000429362	4.05572e-05	up	1.70331	1.70331	0.76834
	GALNT7	0.00138586	0.000629122	up	2.0287	2.0287	1.02056
	GALNT1	0.00182905	0.000999181	up	1.59145	1.59145	0.670338
	GALNT2	0.00198654	0.0011528	up	1.59986	1.59986	0.677945
	FBXW2	0.00183544	0.00100531	down	1.55177	-1.55177	-0.633911
	P4HB	0.00316403	0.00220799	up	1.78732	1.78732	0.837801
	HMGA1	0.000775702	0.000188631	down	3.28973	-3.28973	-1.71797
	AARS	0.000523669	7.39224e-05	down	1.78384	-1.78384	-0.834983
	FZR1	0.000563413	8.52551e-05	down	1.67087	-1.67087	-0.740602
	UBE2H	0.000337398	1.83694e-05	down	1.68378	-1.68378	-0.751704
	GAA	0.00106696	0.000371005	up	1.52286	1.52286	0.60678
	RASA1	0.00146176	0.000681452	down	1.60907	-1.60907	-0.686229
	EIF4G2	0.000698987	0.000147329	up	1.54007	1.54007	0.622995
	SRGN	0.00034731	1.97392e-05	down	1.9622	-1.9622	-0.972471
	CHST9	0.000758024	0.00018069	up	2.16778	2.16778	1.11622
	EIF2S3	0.000906621	0.000263635	down	1.59971	-1.59971	-0.677815
	RPL31	0.000504266	6.61472e-05	down	1.52685	-1.52685	-0.610557
	CTSS	0.000337398	1.765e-05	down	4.35694	-4.35694	-2.12331
	ADAMTS5	0.000337398	1.77336e-05	up	2.60335	2.60335	1.38037
	MMP1	0.000528771	7.51945e-05	down	5.49001	-5.49001	-2.45681
	MMP7	0.000683407	0.000134226	down	2.61868	-2.61868	-1.38884
	C9orf3	0.00157892	0.000782385	up	1.65625	1.65625	0.727923
>	CELLULAR_PROTEIN_METABOLIC_PROCESS
	CCL2	0.000807015	0.000208231	down	4.05049	-4.05049	-2.0181
	INHBA	0.000760592	0.000183308	down	1.50173	-1.50173	-0.586623
	IRAK2	0.000286203	1.01578e-05	down	3.6127	-3.6127	-1.85308
	SMAD3	0.000325033	1.50435e-05	down	1.59808	-1.59808	-0.676337
	MAP2K6	0.00347675	0.0025096	up	1.505	1.505	0.589759
	CLCF1	0.0015637	0.000769099	up	1.8081	1.8081	0.854473
	UBE2N	0.000959737	0.000297367	down	1.6492	-1.6492	-0.721768
	MAP4K5	0.00252852	0.00163353	down	1.57753	-1.57753	-0.657663
	EGFR	0.00304077	0.00209864	up	1.77471	1.77471	0.827586
	MKNK2	0.000515482	6.92312e-05	down	1.61866	-1.61866	-0.694797
	PTPRD	0.000471118	5.6376e-05	up	1.61303	1.61303	0.689769
	STAT1	0.000258099	7.7187e-06	down	1.54886	-1.54886	-0.631205
	SRPK1	0.000953352	0.00029306	down	1.60205	-1.60205	-0.679921
	DUSP9	0.0044896	0.0034431	up	1.70984	1.70984	0.773865
	DUSP6	0.000698987	0.000148106	down	1.86528	-1.86528	-0.899388
	PRKAA2	0.000540408	7.87353e-05	down	1.60843	-1.60843	-0.685649
	MAPK6	0.000685821	0.000136342	down	1.93772	-1.93772	-0.954357
	PRMT2	0.00118055	0.000451554	up	1.50236	1.50236	0.587227
	IL6	0.00024754	6.29238e-06	down	5.67835	-5.67835	-2.50547
	CASP1	0.00118796	0.000462373	down	1.96756	-1.96756	-0.976408
	INHBB	0.000783308	0.000192189	up	1.62315	1.62315	0.698794
	CFHR1	0.000366773	2.50672e-05	up	2.80566	2.80566	1.48834
	WARS	0.000742162	0.000173528	down	1.72185	-1.72185	-0.783961
	SGK1	0.00198654	0.00115286	up	1.52279	1.52279	0.606714
	SGK3	0.000297154	1.15498e-05	up	1.53601	1.53601	0.619191
	SERP1	0.00323741	0.00228249	up	1.64205	1.64205	0.715502
	PLOD2	0.000675833	0.000129688	up	1.66453	1.66453	0.735113
	UBE2D1	0.00206893	0.00123342	down	1.60898	-1.60898	-0.686148
	STRADB	0.00241802	0.00152619	up	1.6095	1.6095	0.686611
	PXK	0.00138073	0.000619662	down	2.45435	-2.45435	-1.29534
	SCG5	0.000262706	8.81986e-06	down	3.43114	-3.43114	-1.77869
	MEX3B	0.00262884	0.00172608	up	2.10967	2.10967	1.07702
	MAP3K8	0.000297154	1.16154e-05	down	5.36771	-5.36771	-2.42431
	MYLK	0.000515482	6.91103e-05	up	1.8382	1.8382	0.878294
	PIGS	0.000680351	0.000131665	up	1.5481	1.5481	0.630494
	RNF144B	0.00024613	6.04026e-06	down	10.3935	-10.3935	-3.37761
	DUSP3	0.000887914	0.000250192	up	1.89935	1.89935	0.925503
	PPP2R3A	0.00120392	0.000471966	down	1.91283	-1.91283	-0.935705
	PTPN13	0.000531352	7.60713e-05	up	1.63374	1.63374	0.708182
	PTPRB	0.000514351	6.83335e-05	up	1.65679	1.65679	0.728391
	TPST2	0.000889518	0.000251497	up	1.53547	1.53547	0.618677
	GYPC	0.000616413	0.000104214	down	1.57802	-1.57802	-0.658112
	LDLR	0.000429362	4.05572e-05	up	1.70331	1.70331	0.76834
	GALNT7	0.00138586	0.000629122	up	2.0287	2.0287	1.02056
	GALNT1	0.00182905	0.000999181	up	1.59145	1.59145	0.670338
	GALNT2	0.00198654	0.0011528	up	1.59986	1.59986	0.677945
	FBXW2	0.00183544	0.00100531	down	1.55177	-1.55177	-0.633911
	P4HB	0.00316403	0.00220799	up	1.78732	1.78732	0.837801
	HMGA1	0.000775702	0.000188631	down	3.28973	-3.28973	-1.71797
	AARS	0.000523669	7.39224e-05	down	1.78384	-1.78384	-0.834983
	FZR1	0.000563413	8.52551e-05	down	1.67087	-1.67087	-0.740602
	UBE2H	0.000337398	1.83694e-05	down	1.68378	-1.68378	-0.751704
	RASA1	0.00146176	0.000681452	down	1.60907	-1.60907	-0.686229
	EIF4G2	0.000698987	0.000147329	up	1.54007	1.54007	0.622995
	SRGN	0.00034731	1.97392e-05	down	1.9622	-1.9622	-0.972471
	CHST9	0.000758024	0.00018069	up	2.16778	2.16778	1.11622
	EIF2S3	0.000906621	0.000263635	down	1.59971	-1.59971	-0.677815
	RPL31	0.000504266	6.61472e-05	down	1.52685	-1.52685	-0.610557
	CTSS	0.000337398	1.765e-05	down	4.35694	-4.35694	-2.12331
	ADAMTS5	0.000337398	1.77336e-05	up	2.60335	2.60335	1.38037
	MMP1	0.000528771	7.51945e-05	down	5.49001	-5.49001	-2.45681
	MMP7	0.000683407	0.000134226	down	2.61868	-2.61868	-1.38884
	C9orf3	0.00157892	0.000782385	up	1.65625	1.65625	0.727923
>	NEGATIVE_REGULATION_OF_CELLULAR_PROCESCESS
	CCL2	0.000807015	0.000208231	down	4.05049	-4.05049	-2.0181
	INHBA	0.000760592	0.000183308	down	1.50173	-1.50173	-0.586623
	IL8	0.000785688	0.000196392	down	48.2466	-48.2466	-5.59236
	CXCL1	0.000429362	4.12219e-05	down	5.97852	-5.97852	-2.57979
	CDH13	0.00294649	0.0020145	down	1.68676	-1.68676	-0.754255
	SMAD3	0.000325033	1.50435e-05	down	1.59808	-1.59808	-0.676337
	MAP2K6	0.00347675	0.0025096	up	1.505	1.505	0.589759
	CLCF1	0.0015637	0.000769099	up	1.8081	1.8081	0.854473
	GLI2	0.00176388	0.000945999	up	1.70738	1.70738	0.771787
	NOTCH2	0.00135442	0.000596387	down	1.5949	-1.5949	-0.67347
	TNF	0.000670179	0.00012556	down	3.46579	-3.46579	-1.79318
	IL6	0.00024754	6.29238e-06	down	5.67835	-5.67835	-2.50547
	BIRC3	0.000232224	4.74127e-06	down	4.78665	-4.78665	-2.25902
	CDKN1C	0.00147934	0.000692068	up	1.77605	1.77605	0.828676
	CFLAR	0.000375452	2.89017e-05	down	1.60023	-1.60023	-0.678276
	YWHAH	0.000573108	8.80871e-05	down	1.73433	-1.73433	-0.794382
	RHOB	0.000753758	0.000178784	up	2.58295	2.58295	1.36902
	SOCS2	0.000844307	0.000226971	up	1.76543	1.76543	0.820018
	TNFRSF10D	0.00329092	0.00232969	up	1.59921	1.59921	0.677362
	TNFAIP3	0.000316391	1.38848e-05	down	2.13521	-2.13521	-1.09438
	INHBB	0.000783308	0.000192189	up	1.62315	1.62315	0.698794
	ASNS	0.000468694	5.41698e-05	down	2.09459	-2.09459	-1.06667
	DCBLD2	0.000495418	6.36796e-05	up	1.5378	1.5378	0.620872
	PER1	0.00148218	0.000693852	down	1.56342	-1.56342	-0.644702
	WARS	0.000742162	0.000173528	down	1.72185	-1.72185	-0.783961
	SNAI2	0.00213734	0.00129522	up	1.52236	1.52236	0.606307
	ZNF238	0.000977044	0.00030928	up	1.52427	1.52427	0.608119
	E2F6	0.00191	0.00108233	up	1.51584	1.51584	0.600113
	JAZF1	0.000568273	8.61267e-05	up	1.73397	1.73397	0.79408
	ID4	0.000747354	0.000175995	up	1.68275	1.68275	0.75082
	ZHX2	0.000330569	1.58144e-05	up	1.74109	1.74109	0.799994
	ARID5B	0.00105613	0.000363439	up	1.63327	1.63327	0.707761
	RASA1	0.00146176	0.000681452	down	1.60907	-1.60907	-0.686229
	EIF4G2	0.000698987	0.000147329	up	1.54007	1.54007	0.622995
	SESN1	0.00270321	0.00179696	up	2.34647	2.34647	1.23049
	TNFRSF9	0.000249963	6.47387e-06	down	2.99585	-2.99585	-1.58297
	MAGED1	0.00149994	0.000712662	up	1.67992	1.67992	0.748394
	IER3	0.000422866	3.74883e-05	down	1.6276	-1.6276	-0.702749
	XIAP	0.000638688	0.000114412	down	1.63044	-1.63044	-0.705263
	BCL2A1	0.000258099	7.69781e-06	down	7.02432	-7.02432	-2.81236
	IL11	0.0020072	0.00117303	up	2.16862	2.16862	1.11678
	FABP6	0.00031786	1.41779e-05	down	2.59709	-2.59709	-1.3769
	NDN	0.000750096	0.000176934	up	1.55599	1.55599	0.637836
	GPR98	0.00199642	0.0011653	down	1.712	-1.712	-0.77568
	APBB2	0.00101215	0.000332822	down	1.52365	-1.52365	-0.607529
	ACTN1	0.000468694	5.38807e-05	up	1.53005	1.53005	0.613577
>	RESPONSE_TO_STRESS
	IRAK2	0.000286203	1.01578e-05	down	3.6127	-3.6127	-1.85308
	CD40	0.000676017	0.000130178	down	1.76643	-1.76643	-0.820839
	IL8	0.000785688	0.000196392	down	48.2466	-48.2466	-5.59236
	CXCL1	0.000429362	4.12219e-05	down	5.97852	-5.97852	-2.57979
	CXCR4	0.00215911	0.00131824	down	1.67709	-1.67709	-0.745964
	GPR68	0.00184006	0.00100872	down	2.3035	-2.3035	-1.20383
	CD59	0.00137427	0.000613642	down	1.52577	-1.52577	-0.609537
	CCL20	0.000161964	6.03212e-07	down	49.4052	-49.4052	-5.62659
	TNFAIP6	0.000290325	1.03737e-05	down	2.50691	-2.50691	-1.32591
	SMAD3	0.000325033	1.50435e-05	down	1.59808	-1.59808	-0.676337
	MAP2K6	0.00347675	0.0025096	up	1.505	1.505	0.589759
	UBE2N	0.000959737	0.000297367	down	1.6492	-1.6492	-0.721768
	MAP4K5	0.00252852	0.00163353	down	1.57753	-1.57753	-0.657663
	CD24	0.000484159	5.97942e-05	up	1.50924	1.50924	0.593821
	CEBPB	0.000471118	5.57678e-05	down	2.13686	-2.13686	-1.09549
	CFHR1	0.000366773	2.50672e-05	up	2.80566	2.80566	1.48834
	IL1RAP	0.00105077	0.000358676	up	1.90561	1.90561	0.930256
	ASNS	0.000468694	5.41698e-05	down	2.09459	-2.09459	-1.06667
	DCBLD2	0.000495418	6.36796e-05	up	1.5378	1.5378	0.620872
	SERPINE1	0.000232224	4.84497e-06	down	3.04708	-3.04708	-1.60743
	CHST2	0.0112843	0.0101766	up	2.16496	2.16496	1.11434
	CXCL2	0.000364741	2.40237e-05	down	3.13926	-3.13926	-1.65043
	CD97	0.000200889	2.44557e-06	down	2.03249	-2.03249	-1.02325
	CYP4F11	0.0032276	0.00227403	down	1.91209	-1.91209	-0.935149
	ALOX5AP	0.000138561	3.28656e-07	down	5.24019	-5.24019	-2.38962
	F11R	0.000232224	4.74036e-06	down	1.85104	-1.85104	-0.888338
	PTX3	0.000401731	3.26283e-05	down	4.09413	-4.09413	-2.03356
	CTGF	0.00217823	0.00133253	up	1.67128	1.67128	0.740958
	FADS1	0.000453764	4.88683e-05	up	1.51892	1.51892	0.603046
	SGK1	0.00198654	0.00115286	up	1.52279	1.52279	0.606714
	SGK3	0.000297154	1.15498e-05	up	1.53601	1.53601	0.619191
	SERP1	0.00323741	0.00228249	up	1.64205	1.64205	0.715502
	PLOD2	0.000675833	0.000129688	up	1.66453	1.66453	0.735113
	SOD2	0.000170965	9.11854e-07	down	6.41139	-6.41139	-2.68064
	DDIT3	0.00253535	0.00164099	down	1.74181	-1.74181	-0.800587
	SESN1	0.00270321	0.00179696	up	2.34647	2.34647	1.23049
	MICA	0.00108103	0.00038186	up	1.59453	1.59453	0.673134
	SERPINH1	0.000671297	0.000127498	up	1.78398	1.78398	0.835096
	AKR1B1	0.000213725	2.75767e-06	down	2.00873	-2.00873	-1.00628
	SNN	0.00111618	0.00040873	up	1.66728	1.66728	0.737493
>	CELL_SURFACE_RECEPTOR_LINKED_SIGNAL_TR_TRANSDUCTION_GO_0007166
	CCL2	0.000807015	0.000208231	down	4.05049	-4.05049	-2.0181
	INHBA	0.000760592	0.000183308	down	1.50173	-1.50173	-0.586623
	IL8	0.000785688	0.000196392	down	48.2466	-48.2466	-5.59236
	CXCL1	0.000429362	4.12219e-05	down	5.97852	-5.97852	-2.57979
	CDH13	0.00294649	0.0020145	down	1.68676	-1.68676	-0.754255
	CXCR4	0.00215911	0.00131824	down	1.67709	-1.67709	-0.745964
	GPR68	0.00184006	0.00100872	down	2.3035	-2.3035	-1.20383
	CD59	0.00137427	0.000613642	down	1.52577	-1.52577	-0.609537
	GLRB	0.000170965	8.35794e-07	down	1.75584	-1.75584	-0.812159
	STC1	0.000421046	3.68024e-05	down	1.54417	-1.54417	-0.62683
	STC2	0.00138073	0.0006187	down	1.90032	-1.90032	-0.926243
	SMAD3	0.000325033	1.50435e-05	down	1.59808	-1.59808	-0.676337
	UBE2N	0.000959737	0.000297367	down	1.6492	-1.6492	-0.721768
	EGFR	0.00304077	0.00209864	up	1.77471	1.77471	0.827586
	MKNK2	0.000515482	6.92312e-05	down	1.61866	-1.61866	-0.694797
	PTPRD	0.000471118	5.6376e-05	up	1.61303	1.61303	0.689769
	GLI2	0.00176388	0.000945999	up	1.70738	1.70738	0.771787
	IL6	0.00024754	6.29238e-06	down	5.67835	-5.67835	-2.50547
	BIRC3	0.000232224	4.74127e-06	down	4.78665	-4.78665	-2.25902
	CDKN1C	0.00147934	0.000692068	up	1.77605	1.77605	0.828676
	CD24	0.000484159	5.97942e-05	up	1.50924	1.50924	0.593821
	PDGFA	0.000942796	0.000285975	up	1.84159	1.84159	0.880949
	PLCE1	0.0027304	0.00182158	up	1.65748	1.65748	0.72899
	FGFR3	0.00100161	0.000326246	up	1.98301	1.98301	0.987693
	CAP2	0.000628075	0.000108897	up	1.7349	1.7349	0.794852
	IFNAR2	0.000513877	6.79008e-05	down	1.67832	-1.67832	-0.74702
	GABBR1	0.0012679	0.000518412	down	1.74061	-1.74061	-0.799595
	CNR1	0.0019728	0.00113678	up	1.52676	1.52676	0.610476
	LY96	0.00157456	0.000777842	down	2.07906	-2.07906	-1.05593
	BMPR2	0.000789437	0.000198401	up	1.58893	1.58893	0.668055
	OSMR	0.00113664	0.000420121	down	1.63923	-1.63923	-0.713021
	TRPV1	0.00468886	0.00363093	up	1.67079	1.67079	0.740528
	GDF15	0.00117986	0.00044842	down	1.51915	-1.51915	-0.603261
	MTSS1	0.000364299	2.29245e-05	down	1.63678	-1.63678	-0.710857
	NTRK3	0.00359132	0.00262088	up	1.57258	1.57258	0.653136
	ROR1	0.000690795	0.000138987	up	1.55277	1.55277	0.63484
	PTPRG	0.001073	0.00037568	up	1.80314	1.80314	0.850515
	IL6ST	0.00370503	0.00273213	up	1.66874	1.66874	0.738755
	PTGFR	0.00231863	0.00144122	down	1.63931	-1.63931	-0.713091
	C3	0.000195379	2.0147e-06	down	5.8489	-5.8489	-2.54816
	CALM3	0.000297154	1.15151e-05	down	1.63676	-1.63676	-0.710846
	AKAP12	0.000286203	1.01222e-05	down	1.73609	-1.73609	-0.795844
	CLEC2D	0.000683407	0.000135178	down	2.1524	-2.1524	-1.10595
	KLRC1	0.00122219	0.000485946	down	2.42028	-2.42028	-1.27517
	LIFR	0.00140766	0.000643069	up	1.57184	1.57184	0.65245
>	CELL_DEVELOPMENT
	CCL2	0.000807015	0.000208231	down	4.05049	-4.05049	-2.0181
	INHBA	0.000760592	0.000183308	down	1.50173	-1.50173	-0.586623
	CDH13	0.00294649	0.0020145	down	1.68676	-1.68676	-0.754255
	CXCR4	0.00215911	0.00131824	down	1.67709	-1.67709	-0.745964
	SMAD3	0.000325033	1.50435e-05	down	1.59808	-1.59808	-0.676337
	CLCF1	0.0015637	0.000769099	up	1.8081	1.8081	0.854473
	STAT1	0.000258099	7.7187e-06	down	1.54886	-1.54886	-0.631205
	GLI2	0.00176388	0.000945999	up	1.70738	1.70738	0.771787
	NOTCH2	0.00135442	0.000596387	down	1.5949	-1.5949	-0.67347
	TNF	0.000670179	0.00012556	down	3.46579	-3.46579	-1.79318
	TPD52L1	0.000332515	1.61074e-05	down	1.74868	-1.74868	-0.806268
	IL6	0.00024754	6.29238e-06	down	5.67835	-5.67835	-2.50547
	BIRC3	0.000232224	4.74127e-06	down	4.78665	-4.78665	-2.25902
	CFLAR	0.000375452	2.89017e-05	down	1.60023	-1.60023	-0.678276
	YWHAH	0.000573108	8.80871e-05	down	1.73433	-1.73433	-0.794382
	RHOB	0.000753758	0.000178784	up	2.58295	2.58295	1.36902
	SOCS2	0.000844307	0.000226971	up	1.76543	1.76543	0.820018
	TNFRSF10D	0.00329092	0.00232969	up	1.59921	1.59921	0.677362
	PMAIP1	0.000297154	1.15387e-05	down	2.46069	-2.46069	-1.29906
	BIK	0.00068244	0.000132639	down	2.11097	-2.11097	-1.07791
	ASNS	0.000468694	5.41698e-05	down	2.09459	-2.09459	-1.06667
	RASA1	0.00146176	0.000681452	down	1.60907	-1.60907	-0.686229
	EIF4G2	0.000698987	0.000147329	up	1.54007	1.54007	0.622995
	SRGN	0.00034731	1.97392e-05	down	1.9622	-1.9622	-0.972471
	TNFRSF9	0.000249963	6.47387e-06	down	2.99585	-2.99585	-1.58297
	MAGED1	0.00149994	0.000712662	up	1.67992	1.67992	0.748394
	IER3	0.000422866	3.74883e-05	down	1.6276	-1.6276	-0.702749
	XIAP	0.000638688	0.000114412	down	1.63044	-1.63044	-0.705263
	BCL2A1	0.000258099	7.69781e-06	down	7.02432	-7.02432	-2.81236
	IKBIP	0.000220939	3.9613e-06	up	1.55926	1.55926	0.640861
	BCL2L11	0.00532794	0.00424319	up	1.53449	1.53449	0.617759
	CASP10	0.000744853	0.000175049	down	1.68391	-1.68391	-0.751812
	CYFIP2	0.023694	0.0227678	up	1.6491	1.6491	0.72168
	NFKBIA	0.000621429	0.000105521	down	1.73741	-1.73741	-0.796936
	IFRD1	0.000321104	1.47076e-05	down	1.89512	-1.89512	-0.922289
	ADAM12	0.00136903	0.000608927	up	1.65527	1.65527	0.727064
	NRP2	0.000515482	6.95694e-05	down	1.63349	-1.63349	-0.707961
	FEZ1	0.000429362	4.11175e-05	down	1.52141	-1.52141	-0.605412
	CTNNB1	0.000814449	0.000212304	up	1.58448	1.58448	0.664006
	DBC1	0.000258099	8.13017e-06	up	2.99154	2.99154	1.58089
>	BIOPOLYMER_MODIFICATION
	CCL2	0.000807015	0.000208231	down	4.05049	-4.05049	-2.0181
	IRAK2	0.000286203	1.01578e-05	down	3.6127	-3.6127	-1.85308
	MAP2K6	0.00347675	0.0025096	up	1.505	1.505	0.589759
	CLCF1	0.0015637	0.000769099	up	1.8081	1.8081	0.854473
	UBE2N	0.000959737	0.000297367	down	1.6492	-1.6492	-0.721768
	MAP4K5	0.00252852	0.00163353	down	1.57753	-1.57753	-0.657663
	EGFR	0.00304077	0.00209864	up	1.77471	1.77471	0.827586
	MKNK2	0.000515482	6.92312e-05	down	1.61866	-1.61866	-0.694797
	PTPRD	0.000471118	5.6376e-05	up	1.61303	1.61303	0.689769
	STAT1	0.000258099	7.7187e-06	down	1.54886	-1.54886	-0.631205
	SRPK1	0.000953352	0.00029306	down	1.60205	-1.60205	-0.679921
	DUSP9	0.0044896	0.0034431	up	1.70984	1.70984	0.773865
	DUSP6	0.000698987	0.000148106	down	1.86528	-1.86528	-0.899388
	PRKAA2	0.000540408	7.87353e-05	down	1.60843	-1.60843	-0.685649
	MAPK6	0.000685821	0.000136342	down	1.93772	-1.93772	-0.954357
	PRMT2	0.00118055	0.000451554	up	1.50236	1.50236	0.587227
	SGK1	0.00198654	0.00115286	up	1.52279	1.52279	0.606714
	SGK3	0.000297154	1.15498e-05	up	1.53601	1.53601	0.619191
	SERP1	0.00323741	0.00228249	up	1.64205	1.64205	0.715502
	PLOD2	0.000675833	0.000129688	up	1.66453	1.66453	0.735113
	UBE2D1	0.00206893	0.00123342	down	1.60898	-1.60898	-0.686148
	STRADB	0.00241802	0.00152619	up	1.6095	1.6095	0.686611
	PXK	0.00138073	0.000619662	down	2.45435	-2.45435	-1.29534
	SCG5	0.000262706	8.81986e-06	down	3.43114	-3.43114	-1.77869
	MEX3B	0.00262884	0.00172608	up	2.10967	2.10967	1.07702
	MAP3K8	0.000297154	1.16154e-05	down	5.36771	-5.36771	-2.42431
	MYLK	0.000515482	6.91103e-05	up	1.8382	1.8382	0.878294
	PIGS	0.000680351	0.000131665	up	1.5481	1.5481	0.630494
	RNF144B	0.00024613	6.04026e-06	down	10.3935	-10.3935	-3.37761
	DUSP3	0.000887914	0.000250192	up	1.89935	1.89935	0.925503
	PPP2R3A	0.00120392	0.000471966	down	1.91283	-1.91283	-0.935705
	PTPN13	0.000531352	7.60713e-05	up	1.63374	1.63374	0.708182
	PTPRB	0.000514351	6.83335e-05	up	1.65679	1.65679	0.728391
	TPST2	0.000889518	0.000251497	up	1.53547	1.53547	0.618677
	GYPC	0.000616413	0.000104214	down	1.57802	-1.57802	-0.658112
	LDLR	0.000429362	4.05572e-05	up	1.70331	1.70331	0.76834
	GALNT7	0.00138586	0.000629122	up	2.0287	2.0287	1.02056
	GALNT1	0.00182905	0.000999181	up	1.59145	1.59145	0.670338
	GALNT2	0.00198654	0.0011528	up	1.59986	1.59986	0.677945
	FBXW2	0.00183544	0.00100531	down	1.55177	-1.55177	-0.633911
	P4HB	0.00316403	0.00220799	up	1.78732	1.78732	0.837801
	DNMT3A	0.00210901	0.00126743	up	1.74029	1.74029	0.79933
>	POSITIVE_REGULATION_OF_BIOLOGICAL_PROCROCESS
	INHBA	0.000760592	0.000183308	down	1.50173	-1.50173	-0.586623
	CD40	0.000676017	0.000130178	down	1.76643	-1.76643	-0.820839
	IL8	0.000785688	0.000196392	down	48.2466	-48.2466	-5.59236
	CDH13	0.00294649	0.0020145	down	1.68676	-1.68676	-0.754255
	CXCL5	0.000428045	3.90558e-05	down	3.94263	-3.94263	-1.97916
	SMAD3	0.000325033	1.50435e-05	down	1.59808	-1.59808	-0.676337
	CLCF1	0.0015637	0.000769099	up	1.8081	1.8081	0.854473
	UBE2N	0.000959737	0.000297367	down	1.6492	-1.6492	-0.721768
	EGFR	0.00304077	0.00209864	up	1.77471	1.77471	0.827586
	GLI2	0.00176388	0.000945999	up	1.70738	1.70738	0.771787
	NOTCH2	0.00135442	0.000596387	down	1.5949	-1.5949	-0.67347
	TPD52L1	0.000332515	1.61074e-05	down	1.74868	-1.74868	-0.806268
	IL6	0.00024754	6.29238e-06	down	5.67835	-5.67835	-2.50547
	CASP1	0.00118796	0.000462373	down	1.96756	-1.96756	-0.976408
	CDKN1C	0.00147934	0.000692068	up	1.77605	1.77605	0.828676
	CFLAR	0.000375452	2.89017e-05	down	1.60023	-1.60023	-0.678276
	YWHAH	0.000573108	8.80871e-05	down	1.73433	-1.73433	-0.794382
	RHOB	0.000753758	0.000178784	up	2.58295	2.58295	1.36902
	CD24	0.000484159	5.97942e-05	up	1.50924	1.50924	0.593821
	PDGFA	0.000942796	0.000285975	up	1.84159	1.84159	0.880949
	PMAIP1	0.000297154	1.15387e-05	down	2.46069	-2.46069	-1.29906
	BIK	0.00068244	0.000132639	down	2.11097	-2.11097	-1.07791
	TRAF3IP2	0.000698987	0.000145782	down	1.89816	-1.89816	-0.924601
	GOLT1B	0.000488823	6.15424e-05	down	1.6513	-1.6513	-0.723601
	EDN1	0.000258099	8.19884e-06	up	2.26722	2.26722	1.18092
	FOSL1	0.00103025	0.000346957	down	1.65323	-1.65323	-0.72529
	INHBB	0.000783308	0.000192189	up	1.62315	1.62315	0.698794
	CFHR1	0.000366773	2.50672e-05	up	2.80566	2.80566	1.48834
	ASNS	0.000468694	5.41698e-05	down	2.09459	-2.09459	-1.06667
	SAA1	0.000138561	1.54607e-07	down	25.3642	-25.3642	-4.66472
	UBE2D1	0.00206893	0.00123342	down	1.60898	-1.60898	-0.686148
	HMGA1	0.000775702	0.000188631	down	3.28973	-3.28973	-1.71797
	CDK7	0.00109496	0.000394395	down	1.53398	-1.53398	-0.617279
	ZMIZ2	0.000367977	2.67592e-05	down	1.50106	-1.50106	-0.585979
	TCF4	0.00125387	0.000505157	up	1.66311	1.66311	0.733887
	TNFRSF9	0.000249963	6.47387e-06	down	2.99585	-2.99585	-1.58297
	IL11	0.0020072	0.00117303	up	2.16862	2.16862	1.11678
	IKBIP	0.000220939	3.9613e-06	up	1.55926	1.55926	0.640861
	BCL2L11	0.00532794	0.00424319	up	1.53449	1.53449	0.617759
	CASP10	0.000744853	0.000175049	down	1.68391	-1.68391	-0.751812
	TGFBR2	0.000337398	1.80682e-05	up	1.63725	1.63725	0.711274
	EGR1	0.000698987	0.000146653	up	3.50133	3.50133	1.8079
	NUSAP1	0.00132707	0.000576335	down	1.57159	-1.57159	-0.652226
	TGM2	0.00171146	0.000895119	down	1.64929	-1.64929	-0.721843
>	PROTEIN_MODIFICATION_PROCESS
	CCL2	0.000807015	0.000208231	down	4.05049	-4.05049	-2.0181
	IRAK2	0.000286203	1.01578e-05	down	3.6127	-3.6127	-1.85308
	MAP2K6	0.00347675	0.0025096	up	1.505	1.505	0.589759
	CLCF1	0.0015637	0.000769099	up	1.8081	1.8081	0.854473
	UBE2N	0.000959737	0.000297367	down	1.6492	-1.6492	-0.721768
	MAP4K5	0.00252852	0.00163353	down	1.57753	-1.57753	-0.657663
	EGFR	0.00304077	0.00209864	up	1.77471	1.77471	0.827586
	MKNK2	0.000515482	6.92312e-05	down	1.61866	-1.61866	-0.694797
	PTPRD	0.000471118	5.6376e-05	up	1.61303	1.61303	0.689769
	STAT1	0.000258099	7.7187e-06	down	1.54886	-1.54886	-0.631205
	SRPK1	0.000953352	0.00029306	down	1.60205	-1.60205	-0.679921
	DUSP9	0.0044896	0.0034431	up	1.70984	1.70984	0.773865
	DUSP6	0.000698987	0.000148106	down	1.86528	-1.86528	-0.899388
	PRKAA2	0.000540408	7.87353e-05	down	1.60843	-1.60843	-0.685649
	MAPK6	0.000685821	0.000136342	down	1.93772	-1.93772	-0.954357
	PRMT2	0.00118055	0.000451554	up	1.50236	1.50236	0.587227
	SGK1	0.00198654	0.00115286	up	1.52279	1.52279	0.606714
	SGK3	0.000297154	1.15498e-05	up	1.53601	1.53601	0.619191
	SERP1	0.00323741	0.00228249	up	1.64205	1.64205	0.715502
	PLOD2	0.000675833	0.000129688	up	1.66453	1.66453	0.735113
	UBE2D1	0.00206893	0.00123342	down	1.60898	-1.60898	-0.686148
	STRADB	0.00241802	0.00152619	up	1.6095	1.6095	0.686611
	PXK	0.00138073	0.000619662	down	2.45435	-2.45435	-1.29534
	SCG5	0.000262706	8.81986e-06	down	3.43114	-3.43114	-1.77869
	MEX3B	0.00262884	0.00172608	up	2.10967	2.10967	1.07702
	MAP3K8	0.000297154	1.16154e-05	down	5.36771	-5.36771	-2.42431
	MYLK	0.000515482	6.91103e-05	up	1.8382	1.8382	0.878294
	PIGS	0.000680351	0.000131665	up	1.5481	1.5481	0.630494
	RNF144B	0.00024613	6.04026e-06	down	10.3935	-10.3935	-3.37761
	DUSP3	0.000887914	0.000250192	up	1.89935	1.89935	0.925503
	PPP2R3A	0.00120392	0.000471966	down	1.91283	-1.91283	-0.935705
	PTPN13	0.000531352	7.60713e-05	up	1.63374	1.63374	0.708182
	PTPRB	0.000514351	6.83335e-05	up	1.65679	1.65679	0.728391
	TPST2	0.000889518	0.000251497	up	1.53547	1.53547	0.618677
	GYPC	0.000616413	0.000104214	down	1.57802	-1.57802	-0.658112
	LDLR	0.000429362	4.05572e-05	up	1.70331	1.70331	0.76834
	GALNT7	0.00138586	0.000629122	up	2.0287	2.0287	1.02056
	GALNT1	0.00182905	0.000999181	up	1.59145	1.59145	0.670338
	GALNT2	0.00198654	0.0011528	up	1.59986	1.59986	0.677945
	FBXW2	0.00183544	0.00100531	down	1.55177	-1.55177	-0.633911
	P4HB	0.00316403	0.00220799	up	1.78732	1.78732	0.837801
>	RESPONSE_TO_WOUNDING
	IRAK2	0.000286203	1.01578e-05	down	3.6127	-3.6127	-1.85308
	CD40	0.000676017	0.000130178	down	1.76643	-1.76643	-0.820839
	IL8	0.000785688	0.000196392	down	48.2466	-48.2466	-5.59236
	CXCL1	0.000429362	4.12219e-05	down	5.97852	-5.97852	-2.57979
	CXCR4	0.00215911	0.00131824	down	1.67709	-1.67709	-0.745964
	GPR68	0.00184006	0.00100872	down	2.3035	-2.3035	-1.20383
	CD59	0.00137427	0.000613642	down	1.52577	-1.52577	-0.609537
	CCL20	0.000161964	6.03212e-07	down	49.4052	-49.4052	-5.62659
	TNFAIP6	0.000290325	1.03737e-05	down	2.50691	-2.50691	-1.32591
	CEBPB	0.000471118	5.57678e-05	down	2.13686	-2.13686	-1.09549
	CFHR1	0.000366773	2.50672e-05	up	2.80566	2.80566	1.48834
	IL1RAP	0.00105077	0.000358676	up	1.90561	1.90561	0.930256
	DCBLD2	0.000495418	6.36796e-05	up	1.5378	1.5378	0.620872
	SERPINE1	0.000232224	4.84497e-06	down	3.04708	-3.04708	-1.60743
	CHST2	0.0112843	0.0101766	up	2.16496	2.16496	1.11434
	CXCL2	0.000364741	2.40237e-05	down	3.13926	-3.13926	-1.65043
	CD97	0.000200889	2.44557e-06	down	2.03249	-2.03249	-1.02325
	CYP4F11	0.0032276	0.00227403	down	1.91209	-1.91209	-0.935149
	ALOX5AP	0.000138561	3.28656e-07	down	5.24019	-5.24019	-2.38962
	F11R	0.000232224	4.74036e-06	down	1.85104	-1.85104	-0.888338
	PTX3	0.000401731	3.26283e-05	down	4.09413	-4.09413	-2.03356
	CTGF	0.00217823	0.00133253	up	1.67128	1.67128	0.740958
>	INTRACELLULAR_SIGNALING_CASCADE
	CCL2	0.000807015	0.000208231	down	4.05049	-4.05049	-2.0181
	IRAK2	0.000286203	1.01578e-05	down	3.6127	-3.6127	-1.85308
	CD40	0.000676017	0.000130178	down	1.76643	-1.76643	-0.820839
	IL8	0.000785688	0.000196392	down	48.2466	-48.2466	-5.59236
	CXCL1	0.000429362	4.12219e-05	down	5.97852	-5.97852	-2.57979
	CDH13	0.00294649	0.0020145	down	1.68676	-1.68676	-0.754255
	CXCR4	0.00215911	0.00131824	down	1.67709	-1.67709	-0.745964
	SMAD3	0.000325033	1.50435e-05	down	1.59808	-1.59808	-0.676337
	CLCF1	0.0015637	0.000769099	up	1.8081	1.8081	0.854473
	UBE2N	0.000959737	0.000297367	down	1.6492	-1.6492	-0.721768
	MAP4K5	0.00252852	0.00163353	down	1.57753	-1.57753	-0.657663
	EGFR	0.00304077	0.00209864	up	1.77471	1.77471	0.827586
	MKNK2	0.000515482	6.92312e-05	down	1.61866	-1.61866	-0.694797
	STAT1	0.000258099	7.7187e-06	down	1.54886	-1.54886	-0.631205
	SRPK1	0.000953352	0.00029306	down	1.60205	-1.60205	-0.679921
	DUSP9	0.0044896	0.0034431	up	1.70984	1.70984	0.773865
	DUSP6	0.000698987	0.000148106	down	1.86528	-1.86528	-0.899388
	NOTCH2	0.00135442	0.000596387	down	1.5949	-1.5949	-0.67347
	TPD52L1	0.000332515	1.61074e-05	down	1.74868	-1.74868	-0.806268
	CASP1	0.00118796	0.000462373	down	1.96756	-1.96756	-0.976408
	CFLAR	0.000375452	2.89017e-05	down	1.60023	-1.60023	-0.678276
	YWHAH	0.000573108	8.80871e-05	down	1.73433	-1.73433	-0.794382
	RHOB	0.000753758	0.000178784	up	2.58295	2.58295	1.36902
	SOCS2	0.000844307	0.000226971	up	1.76543	1.76543	0.820018
	TNFAIP3	0.000316391	1.38848e-05	down	2.13521	-2.13521	-1.09438
	CD24	0.000484159	5.97942e-05	up	1.50924	1.50924	0.593821
	PLCE1	0.0027304	0.00182158	up	1.65748	1.65748	0.72899
	FGFR3	0.00100161	0.000326246	up	1.98301	1.98301	0.987693
	CAP2	0.000628075	0.000108897	up	1.7349	1.7349	0.794852
	IFNAR2	0.000513877	6.79008e-05	down	1.67832	-1.67832	-0.74702
	GABBR1	0.0012679	0.000518412	down	1.74061	-1.74061	-0.799595
	CNR1	0.0019728	0.00113678	up	1.52676	1.52676	0.610476
	PMAIP1	0.000297154	1.15387e-05	down	2.46069	-2.46069	-1.29906
	BIK	0.00068244	0.000132639	down	2.11097	-2.11097	-1.07791
	TRAF3IP2	0.000698987	0.000145782	down	1.89816	-1.89816	-0.924601
	GOLT1B	0.000488823	6.15424e-05	down	1.6513	-1.6513	-0.723601
	ADAM9	0.00228968	0.00141828	up	1.56071	1.56071	0.642198
	CRIPAK	0.00323267	0.00227837	down	1.53814	-1.53814	-0.621187
	DDAH1	0.000788751	0.000198039	up	1.73814	1.73814	0.797543
	GUCY1A3	0.00107105	0.000373713	up	1.55671	1.55671	0.638496
	VAV3	0.0013593	0.000601419	up	1.5187	1.5187	0.602837
>	POSITIVE_REGULATION_OF_CELLULAR_PROCESCESS
	INHBA	0.000760592	0.000183308	down	1.50173	-1.50173	-0.586623
	CD40	0.000676017	0.000130178	down	1.76643	-1.76643	-0.820839
	CDH13	0.00294649	0.0020145	down	1.68676	-1.68676	-0.754255
	CXCL5	0.000428045	3.90558e-05	down	3.94263	-3.94263	-1.97916
	SMAD3	0.000325033	1.50435e-05	down	1.59808	-1.59808	-0.676337
	CLCF1	0.0015637	0.000769099	up	1.8081	1.8081	0.854473
	UBE2N	0.000959737	0.000297367	down	1.6492	-1.6492	-0.721768
	EGFR	0.00304077	0.00209864	up	1.77471	1.77471	0.827586
	GLI2	0.00176388	0.000945999	up	1.70738	1.70738	0.771787
	NOTCH2	0.00135442	0.000596387	down	1.5949	-1.5949	-0.67347
	TPD52L1	0.000332515	1.61074e-05	down	1.74868	-1.74868	-0.806268
	IL6	0.00024754	6.29238e-06	down	5.67835	-5.67835	-2.50547
	CASP1	0.00118796	0.000462373	down	1.96756	-1.96756	-0.976408
	CDKN1C	0.00147934	0.000692068	up	1.77605	1.77605	0.828676
	CFLAR	0.000375452	2.89017e-05	down	1.60023	-1.60023	-0.678276
	YWHAH	0.000573108	8.80871e-05	down	1.73433	-1.73433	-0.794382
	CD24	0.000484159	5.97942e-05	up	1.50924	1.50924	0.593821
	PDGFA	0.000942796	0.000285975	up	1.84159	1.84159	0.880949
	PMAIP1	0.000297154	1.15387e-05	down	2.46069	-2.46069	-1.29906
	BIK	0.00068244	0.000132639	down	2.11097	-2.11097	-1.07791
	TRAF3IP2	0.000698987	0.000145782	down	1.89816	-1.89816	-0.924601
	GOLT1B	0.000488823	6.15424e-05	down	1.6513	-1.6513	-0.723601
	EDN1	0.000258099	8.19884e-06	up	2.26722	2.26722	1.18092
	FOSL1	0.00103025	0.000346957	down	1.65323	-1.65323	-0.72529
	INHBB	0.000783308	0.000192189	up	1.62315	1.62315	0.698794
	ASNS	0.000468694	5.41698e-05	down	2.09459	-2.09459	-1.06667
	SAA1	0.000138561	1.54607e-07	down	25.3642	-25.3642	-4.66472
	UBE2D1	0.00206893	0.00123342	down	1.60898	-1.60898	-0.686148
	HMGA1	0.000775702	0.000188631	down	3.28973	-3.28973	-1.71797
	CDK7	0.00109496	0.000394395	down	1.53398	-1.53398	-0.617279
	ZMIZ2	0.000367977	2.67592e-05	down	1.50106	-1.50106	-0.585979
	TCF4	0.00125387	0.000505157	up	1.66311	1.66311	0.733887
	TNFRSF9	0.000249963	6.47387e-06	down	2.99585	-2.99585	-1.58297
	IL11	0.0020072	0.00117303	up	2.16862	2.16862	1.11678
	IKBIP	0.000220939	3.9613e-06	up	1.55926	1.55926	0.640861
	BCL2L11	0.00532794	0.00424319	up	1.53449	1.53449	0.617759
	CASP10	0.000744853	0.000175049	down	1.68391	-1.68391	-0.751812
	TGFBR2	0.000337398	1.80682e-05	up	1.63725	1.63725	0.711274
	EGR1	0.000698987	0.000146653	up	3.50133	3.50133	1.8079
	NUSAP1	0.00132707	0.000576335	down	1.57159	-1.57159	-0.652226
	TGM2	0.00171146	0.000895119	down	1.64929	-1.64929	-0.721843
>	INFLAMMATORY_RESPONSE
	IRAK2	0.000286203	1.01578e-05	down	3.6127	-3.6127	-1.85308
	CD40	0.000676017	0.000130178	down	1.76643	-1.76643	-0.820839
	IL8	0.000785688	0.000196392	down	48.2466	-48.2466	-5.59236
	CXCL1	0.000429362	4.12219e-05	down	5.97852	-5.97852	-2.57979
	CXCR4	0.00215911	0.00131824	down	1.67709	-1.67709	-0.745964
	GPR68	0.00184006	0.00100872	down	2.3035	-2.3035	-1.20383
	CCL20	0.000161964	6.03212e-07	down	49.4052	-49.4052	-5.62659
	TNFAIP6	0.000290325	1.03737e-05	down	2.50691	-2.50691	-1.32591
	CEBPB	0.000471118	5.57678e-05	down	2.13686	-2.13686	-1.09549
	CFHR1	0.000366773	2.50672e-05	up	2.80566	2.80566	1.48834
	IL1RAP	0.00105077	0.000358676	up	1.90561	1.90561	0.930256
	CHST2	0.0112843	0.0101766	up	2.16496	2.16496	1.11434
	CXCL2	0.000364741	2.40237e-05	down	3.13926	-3.13926	-1.65043
	CD97	0.000200889	2.44557e-06	down	2.03249	-2.03249	-1.02325
	CYP4F11	0.0032276	0.00227403	down	1.91209	-1.91209	-0.935149
	ALOX5AP	0.000138561	3.28656e-07	down	5.24019	-5.24019	-2.38962
	F11R	0.000232224	4.74036e-06	down	1.85104	-1.85104	-0.888338
	PTX3	0.000401731	3.26283e-05	down	4.09413	-4.09413	-2.03356
>	APOPTOSIS_GO
	CCL2	0.000807015	0.000208231	down	4.05049	-4.05049	-2.0181
	INHBA	0.000760592	0.000183308	down	1.50173	-1.50173	-0.586623
	CDH13	0.00294649	0.0020145	down	1.68676	-1.68676	-0.754255
	CXCR4	0.00215911	0.00131824	down	1.67709	-1.67709	-0.745964
	SMAD3	0.000325033	1.50435e-05	down	1.59808	-1.59808	-0.676337
	CLCF1	0.0015637	0.000769099	up	1.8081	1.8081	0.854473
	STAT1	0.000258099	7.7187e-06	down	1.54886	-1.54886	-0.631205
	NOTCH2	0.00135442	0.000596387	down	1.5949	-1.5949	-0.67347
	TNF	0.000670179	0.00012556	down	3.46579	-3.46579	-1.79318
	TPD52L1	0.000332515	1.61074e-05	down	1.74868	-1.74868	-0.806268
	IL6	0.00024754	6.29238e-06	down	5.67835	-5.67835	-2.50547
	BIRC3	0.000232224	4.74127e-06	down	4.78665	-4.78665	-2.25902
	CFLAR	0.000375452	2.89017e-05	down	1.60023	-1.60023	-0.678276
	RHOB	0.000753758	0.000178784	up	2.58295	2.58295	1.36902
	SOCS2	0.000844307	0.000226971	up	1.76543	1.76543	0.820018
	TNFRSF10D	0.00329092	0.00232969	up	1.59921	1.59921	0.677362
	PMAIP1	0.000297154	1.15387e-05	down	2.46069	-2.46069	-1.29906
	BIK	0.00068244	0.000132639	down	2.11097	-2.11097	-1.07791
	ASNS	0.000468694	5.41698e-05	down	2.09459	-2.09459	-1.06667
	RASA1	0.00146176	0.000681452	down	1.60907	-1.60907	-0.686229
	SRGN	0.00034731	1.97392e-05	down	1.9622	-1.9622	-0.972471
	TNFRSF9	0.000249963	6.47387e-06	down	2.99585	-2.99585	-1.58297
	MAGED1	0.00149994	0.000712662	up	1.67992	1.67992	0.748394
	IER3	0.000422866	3.74883e-05	down	1.6276	-1.6276	-0.702749
	XIAP	0.000638688	0.000114412	down	1.63044	-1.63044	-0.705263
	BCL2A1	0.000258099	7.69781e-06	down	7.02432	-7.02432	-2.81236
	IKBIP	0.000220939	3.9613e-06	up	1.55926	1.55926	0.640861
	BCL2L11	0.00532794	0.00424319	up	1.53449	1.53449	0.617759
	CASP10	0.000744853	0.000175049	down	1.68391	-1.68391	-0.751812
	CYFIP2	0.023694	0.0227678	up	1.6491	1.6491	0.72168
	NFKBIA	0.000621429	0.000105521	down	1.73741	-1.73741	-0.796936
>	PROGRAMMED_CELL_DEATH
	CCL2	0.000807015	0.000208231	down	4.05049	-4.05049	-2.0181
	INHBA	0.000760592	0.000183308	down	1.50173	-1.50173	-0.586623
	CDH13	0.00294649	0.0020145	down	1.68676	-1.68676	-0.754255
	CXCR4	0.00215911	0.00131824	down	1.67709	-1.67709	-0.745964
	SMAD3	0.000325033	1.50435e-05	down	1.59808	-1.59808	-0.676337
	CLCF1	0.0015637	0.000769099	up	1.8081	1.8081	0.854473
	STAT1	0.000258099	7.7187e-06	down	1.54886	-1.54886	-0.631205
	NOTCH2	0.00135442	0.000596387	down	1.5949	-1.5949	-0.67347
	TNF	0.000670179	0.00012556	down	3.46579	-3.46579	-1.79318
	TPD52L1	0.000332515	1.61074e-05	down	1.74868	-1.74868	-0.806268
	IL6	0.00024754	6.29238e-06	down	5.67835	-5.67835	-2.50547
	BIRC3	0.000232224	4.74127e-06	down	4.78665	-4.78665	-2.25902
	CFLAR	0.000375452	2.89017e-05	down	1.60023	-1.60023	-0.678276
	RHOB	0.000753758	0.000178784	up	2.58295	2.58295	1.36902
	SOCS2	0.000844307	0.000226971	up	1.76543	1.76543	0.820018
	TNFRSF10D	0.00329092	0.00232969	up	1.59921	1.59921	0.677362
	PMAIP1	0.000297154	1.15387e-05	down	2.46069	-2.46069	-1.29906
	BIK	0.00068244	0.000132639	down	2.11097	-2.11097	-1.07791
	ASNS	0.000468694	5.41698e-05	down	2.09459	-2.09459	-1.06667
	RASA1	0.00146176	0.000681452	down	1.60907	-1.60907	-0.686229
	SRGN	0.00034731	1.97392e-05	down	1.9622	-1.9622	-0.972471
	TNFRSF9	0.000249963	6.47387e-06	down	2.99585	-2.99585	-1.58297
	MAGED1	0.00149994	0.000712662	up	1.67992	1.67992	0.748394
	IER3	0.000422866	3.74883e-05	down	1.6276	-1.6276	-0.702749
	XIAP	0.000638688	0.000114412	down	1.63044	-1.63044	-0.705263
	BCL2A1	0.000258099	7.69781e-06	down	7.02432	-7.02432	-2.81236
	IKBIP	0.000220939	3.9613e-06	up	1.55926	1.55926	0.640861
	BCL2L11	0.00532794	0.00424319	up	1.53449	1.53449	0.617759
	CASP10	0.000744853	0.000175049	down	1.68391	-1.68391	-0.751812
	CYFIP2	0.023694	0.0227678	up	1.6491	1.6491	0.72168
	NFKBIA	0.000621429	0.000105521	down	1.73741	-1.73741	-0.796936
>	DEFENSE_RESPONSE
	INHBA	0.000760592	0.000183308	down	1.50173	-1.50173	-0.586623
	IRAK2	0.000286203	1.01578e-05	down	3.6127	-3.6127	-1.85308
	CD40	0.000676017	0.000130178	down	1.76643	-1.76643	-0.820839
	IL8	0.000785688	0.000196392	down	48.2466	-48.2466	-5.59236
	CXCL1	0.000429362	4.12219e-05	down	5.97852	-5.97852	-2.57979
	CXCR4	0.00215911	0.00131824	down	1.67709	-1.67709	-0.745964
	GPR68	0.00184006	0.00100872	down	2.3035	-2.3035	-1.20383
	CCL20	0.000161964	6.03212e-07	down	49.4052	-49.4052	-5.62659
	TNFAIP6	0.000290325	1.03737e-05	down	2.50691	-2.50691	-1.32591
	LY96	0.00157456	0.000777842	down	2.07906	-2.07906	-1.05593
	KLRC2	0.000633716	0.000112154	down	2.79982	-2.79982	-1.48534
	CEBPB	0.000471118	5.57678e-05	down	2.13686	-2.13686	-1.09549
	FOSL1	0.00103025	0.000346957	down	1.65323	-1.65323	-0.72529
	INHBB	0.000783308	0.000192189	up	1.62315	1.62315	0.698794
	CFHR1	0.000366773	2.50672e-05	up	2.80566	2.80566	1.48834
	IL1RAP	0.00105077	0.000358676	up	1.90561	1.90561	0.930256
	CHST2	0.0112843	0.0101766	up	2.16496	2.16496	1.11434
	CXCL2	0.000364741	2.40237e-05	down	3.13926	-3.13926	-1.65043
	CD97	0.000200889	2.44557e-06	down	2.03249	-2.03249	-1.02325
	CYP4F11	0.0032276	0.00227403	down	1.91209	-1.91209	-0.935149
	ALOX5AP	0.000138561	3.28656e-07	down	5.24019	-5.24019	-2.38962
	F11R	0.000232224	4.74036e-06	down	1.85104	-1.85104	-0.888338
	PTX3	0.000401731	3.26283e-05	down	4.09413	-4.09413	-2.03356
	MICA	0.00108103	0.00038186	up	1.59453	1.59453	0.673134
>	POST_TRANSLATIONAL_PROTEIN_MODIFICATIOTION
	CCL2	0.000807015	0.000208231	down	4.05049	-4.05049	-2.0181
	IRAK2	0.000286203	1.01578e-05	down	3.6127	-3.6127	-1.85308
	MAP2K6	0.00347675	0.0025096	up	1.505	1.505	0.589759
	CLCF1	0.0015637	0.000769099	up	1.8081	1.8081	0.854473
	UBE2N	0.000959737	0.000297367	down	1.6492	-1.6492	-0.721768
	MAP4K5	0.00252852	0.00163353	down	1.57753	-1.57753	-0.657663
	EGFR	0.00304077	0.00209864	up	1.77471	1.77471	0.827586
	MKNK2	0.000515482	6.92312e-05	down	1.61866	-1.61866	-0.694797
	PTPRD	0.000471118	5.6376e-05	up	1.61303	1.61303	0.689769
	STAT1	0.000258099	7.7187e-06	down	1.54886	-1.54886	-0.631205
	SRPK1	0.000953352	0.00029306	down	1.60205	-1.60205	-0.679921
	DUSP9	0.0044896	0.0034431	up	1.70984	1.70984	0.773865
	DUSP6	0.000698987	0.000148106	down	1.86528	-1.86528	-0.899388
	PRKAA2	0.000540408	7.87353e-05	down	1.60843	-1.60843	-0.685649
	MAPK6	0.000685821	0.000136342	down	1.93772	-1.93772	-0.954357
	PRMT2	0.00118055	0.000451554	up	1.50236	1.50236	0.587227
	SGK1	0.00198654	0.00115286	up	1.52279	1.52279	0.606714
	SGK3	0.000297154	1.15498e-05	up	1.53601	1.53601	0.619191
	UBE2D1	0.00206893	0.00123342	down	1.60898	-1.60898	-0.686148
	STRADB	0.00241802	0.00152619	up	1.6095	1.6095	0.686611
	PXK	0.00138073	0.000619662	down	2.45435	-2.45435	-1.29534
	SCG5	0.000262706	8.81986e-06	down	3.43114	-3.43114	-1.77869
	MEX3B	0.00262884	0.00172608	up	2.10967	2.10967	1.07702
	MAP3K8	0.000297154	1.16154e-05	down	5.36771	-5.36771	-2.42431
	MYLK	0.000515482	6.91103e-05	up	1.8382	1.8382	0.878294
	PIGS	0.000680351	0.000131665	up	1.5481	1.5481	0.630494
	RNF144B	0.00024613	6.04026e-06	down	10.3935	-10.3935	-3.37761
	DUSP3	0.000887914	0.000250192	up	1.89935	1.89935	0.925503
	PPP2R3A	0.00120392	0.000471966	down	1.91283	-1.91283	-0.935705
	PTPN13	0.000531352	7.60713e-05	up	1.63374	1.63374	0.708182
	PTPRB	0.000514351	6.83335e-05	up	1.65679	1.65679	0.728391
	TPST2	0.000889518	0.000251497	up	1.53547	1.53547	0.618677
>	CELL_PROLIFERATION_GO_0008283
	IL8	0.000785688	0.000196392	down	48.2466	-48.2466	-5.59236
	CXCL1	0.000429362	4.12219e-05	down	5.97852	-5.97852	-2.57979
	CDH13	0.00294649	0.0020145	down	1.68676	-1.68676	-0.754255
	CXCL5	0.000428045	3.90558e-05	down	3.94263	-3.94263	-1.97916
	EGFR	0.00304077	0.00209864	up	1.77471	1.77471	0.827586
	GLI2	0.00176388	0.000945999	up	1.70738	1.70738	0.771787
	NOTCH2	0.00135442	0.000596387	down	1.5949	-1.5949	-0.67347
	IL6	0.00024754	6.29238e-06	down	5.67835	-5.67835	-2.50547
	CDKN1C	0.00147934	0.000692068	up	1.77605	1.77605	0.828676
	CD24	0.000484159	5.97942e-05	up	1.50924	1.50924	0.593821
	PDGFA	0.000942796	0.000285975	up	1.84159	1.84159	0.880949
	BMPR2	0.000789437	0.000198401	up	1.58893	1.58893	0.668055
	OSMR	0.00113664	0.000420121	down	1.63923	-1.63923	-0.713021
	EDN1	0.000258099	8.19884e-06	up	2.26722	2.26722	1.18092
	KITLG	0.000806386	0.000205586	up	1.95295	1.95295	0.965652
	FOSL1	0.00103025	0.000346957	down	1.65323	-1.65323	-0.72529
	WARS	0.000742162	0.000173528	down	1.72185	-1.72185	-0.783961
	CDK7	0.00109496	0.000394395	down	1.53398	-1.53398	-0.617279
	TFDP1	0.00140892	0.00064398	up	1.50912	1.50912	0.593707
	ISG20	0.00207765	0.00124139	down	1.96446	-1.96446	-0.974131
	SESN1	0.00270321	0.00179696	up	2.34647	2.34647	1.23049
	TNFRSF9	0.000249963	6.47387e-06	down	2.99585	-2.99585	-1.58297
	MAGED1	0.00149994	0.000712662	up	1.67992	1.67992	0.748394
	IL11	0.0020072	0.00117303	up	2.16862	2.16862	1.11678
	FABP6	0.00031786	1.41779e-05	down	2.59709	-2.59709	-1.3769
	NDN	0.000750096	0.000176934	up	1.55599	1.55599	0.637836
	TGFBR2	0.000337398	1.80682e-05	up	1.63725	1.63725	0.711274
	EVI5	0.00130513	0.000558984	down	1.50675	-1.50675	-0.59144
	CDC25C	0.0016834	0.000868027	down	1.5465	-1.5465	-0.629003
	ENPEP	0.00388949	0.00290826	up	2.32095	2.32095	1.21471
	DAB2	0.00138117	0.000623696	up	1.78945	1.78945	0.839514
	INSIG1	0.000591308	9.48645e-05	up	1.61553	1.61553	0.692004
	PDZK1	0.000880599	0.000245994	up	1.65597	1.65597	0.727675
>	ANATOMICAL_STRUCTURE_DEVELOPMENT
	CCL2	0.000807015	0.000208231	down	4.05049	-4.05049	-2.0181
	INHBA	0.000760592	0.000183308	down	1.50173	-1.50173	-0.586623
	IL8	0.000785688	0.000196392	down	48.2466	-48.2466	-5.59236
	CXCL1	0.000429362	4.12219e-05	down	5.97852	-5.97852	-2.57979
	CDH13	0.00294649	0.0020145	down	1.68676	-1.68676	-0.754255
	GLRB	0.000170965	8.35794e-07	down	1.75584	-1.75584	-0.812159
	GLI2	0.00176388	0.000945999	up	1.70738	1.70738	0.771787
	NOTCH2	0.00135442	0.000596387	down	1.5949	-1.5949	-0.67347
	YWHAH	0.000573108	8.80871e-05	down	1.73433	-1.73433	-0.794382
	RHOB	0.000753758	0.000178784	up	2.58295	2.58295	1.36902
	PLCE1	0.0027304	0.00182158	up	1.65748	1.65748	0.72899
	FGFR3	0.00100161	0.000326246	up	1.98301	1.98301	0.987693
	CAP2	0.000628075	0.000108897	up	1.7349	1.7349	0.794852
	OSTF1	0.00100685	0.000329976	down	1.65672	-1.65672	-0.728331
	RPS6KA3	0.00205375	0.001216	up	1.59591	1.59591	0.674381
	HBEGF	0.000876061	0.00024223	up	1.62205	1.62205	0.697819
	DPYSL3	0.00130037	0.000553828	down	1.61023	-1.61023	-0.687271
	EPHB1	0.000956528	0.000294987	up	1.64346	1.64346	0.716732
	CTGF	0.00217823	0.00133253	up	1.67128	1.67128	0.740958
	GYPC	0.000616413	0.000104214	down	1.57802	-1.57802	-0.658112
	SNAI2	0.00213734	0.00129522	up	1.52236	1.52236	0.606307
	GAA	0.00106696	0.000371005	up	1.52286	1.52286	0.60678
	RASA1	0.00146176	0.000681452	down	1.60907	-1.60907	-0.686229
	SRGN	0.00034731	1.97392e-05	down	1.9622	-1.9622	-0.972471
	IER3	0.000422866	3.74883e-05	down	1.6276	-1.6276	-0.702749
	GPR98	0.00199642	0.0011653	down	1.712	-1.712	-0.77568
	IFRD1	0.000321104	1.47076e-05	down	1.89512	-1.89512	-0.922289
	ADAM12	0.00136903	0.000608927	up	1.65527	1.65527	0.727064
	NRP2	0.000515482	6.95694e-05	down	1.63349	-1.63349	-0.707961
	FEZ1	0.000429362	4.11175e-05	down	1.52141	-1.52141	-0.605412
	GPR56	0.000232224	4.8112e-06	up	1.96461	1.96461	0.974242
	TPD52	0.0015768	0.000779703	down	1.6407	-1.6407	-0.71431
	COL13A1	0.00129873	0.000552056	up	3.2105	3.2105	1.6828
	DSCAML1	0.000703825	0.000151398	down	1.60392	-1.60392	-0.681601
	FABP1	0.00173332	0.000910192	up	2.02431	2.02431	1.01743
	HMGCR	0.0013169	0.000569354	up	1.7347	1.7347	0.794687
	SPARC	0.000879446	0.000244412	up	2.14106	2.14106	1.09833
	KRT15	0.000359063	2.1871e-05	down	2.00126	-2.00126	-1.00091
	LAMA3	0.000367451	2.54066e-05	up	1.69078	1.69078	0.757692
	LAMB3	0.000337398	1.75321e-05	down	3.01645	-3.01645	-1.59285
	UTRN	0.00104498	0.000355055	up	1.50442	1.50442	0.589208
	COL6A3	0.00126554	0.000516232	up	1.54881	1.54881	0.631157
	MEF2D	0.00732234	0.00617921	down	1.57913	-1.57913	-0.659126
	PNMA1	0.0021462	0.00130483	up	1.59386	1.59386	0.672521
	BDNF	0.000330569	1.56223e-05	up	2.80639	2.80639	1.48871
	EFNB2	0.000871165	0.000239414	up	1.66242	1.66242	0.733284
	CLASP2	0.00173332	0.000911966	down	1.60792	-1.60792	-0.685194
	HOXA4	0.000706493	0.000152938	up	1.69541	1.69541	0.761634
	HOXA11	0.00343682	0.00247006	up	1.7546	1.7546	0.811142
>	MULTICELLULAR_ORGANISMAL_DEVELOPMENT
	CCL2	0.000807015	0.000208231	down	4.05049	-4.05049	-2.0181
	INHBA	0.000760592	0.000183308	down	1.50173	-1.50173	-0.586623
	IL8	0.000785688	0.000196392	down	48.2466	-48.2466	-5.59236
	CXCL1	0.000429362	4.12219e-05	down	5.97852	-5.97852	-2.57979
	CDH13	0.00294649	0.0020145	down	1.68676	-1.68676	-0.754255
	GLRB	0.000170965	8.35794e-07	down	1.75584	-1.75584	-0.812159
	GLI2	0.00176388	0.000945999	up	1.70738	1.70738	0.771787
	NOTCH2	0.00135442	0.000596387	down	1.5949	-1.5949	-0.67347
	YWHAH	0.000573108	8.80871e-05	down	1.73433	-1.73433	-0.794382
	RHOB	0.000753758	0.000178784	up	2.58295	2.58295	1.36902
	PLCE1	0.0027304	0.00182158	up	1.65748	1.65748	0.72899
	FGFR3	0.00100161	0.000326246	up	1.98301	1.98301	0.987693
	OSTF1	0.00100685	0.000329976	down	1.65672	-1.65672	-0.728331
	RPS6KA3	0.00205375	0.001216	up	1.59591	1.59591	0.674381
	HBEGF	0.000876061	0.00024223	up	1.62205	1.62205	0.697819
	DPYSL3	0.00130037	0.000553828	down	1.61023	-1.61023	-0.687271
	EPHB1	0.000956528	0.000294987	up	1.64346	1.64346	0.716732
	CHST2	0.0112843	0.0101766	up	2.16496	2.16496	1.11434
	CTGF	0.00217823	0.00133253	up	1.67128	1.67128	0.740958
	GYPC	0.000616413	0.000104214	down	1.57802	-1.57802	-0.658112
	SNAI2	0.00213734	0.00129522	up	1.52236	1.52236	0.606307
	GAA	0.00106696	0.000371005	up	1.52286	1.52286	0.60678
	RASA1	0.00146176	0.000681452	down	1.60907	-1.60907	-0.686229
	SRGN	0.00034731	1.97392e-05	down	1.9622	-1.9622	-0.972471
	GPR98	0.00199642	0.0011653	down	1.712	-1.712	-0.77568
	IFRD1	0.000321104	1.47076e-05	down	1.89512	-1.89512	-0.922289
	ADAM12	0.00136903	0.000608927	up	1.65527	1.65527	0.727064
	NRP2	0.000515482	6.95694e-05	down	1.63349	-1.63349	-0.707961
	FEZ1	0.000429362	4.11175e-05	down	1.52141	-1.52141	-0.605412
	EVI5	0.00130513	0.000558984	down	1.50675	-1.50675	-0.59144
	GPR56	0.000232224	4.8112e-06	up	1.96461	1.96461	0.974242
	TPD52	0.0015768	0.000779703	down	1.6407	-1.6407	-0.71431
	COL13A1	0.00129873	0.000552056	up	3.2105	3.2105	1.6828
	DSCAML1	0.000703825	0.000151398	down	1.60392	-1.60392	-0.681601
	FABP1	0.00173332	0.000910192	up	2.02431	2.02431	1.01743
	HMGCR	0.0013169	0.000569354	up	1.7347	1.7347	0.794687
	SPARC	0.000879446	0.000244412	up	2.14106	2.14106	1.09833
	KRT15	0.000359063	2.1871e-05	down	2.00126	-2.00126	-1.00091
	LAMA3	0.000367451	2.54066e-05	up	1.69078	1.69078	0.757692
	LAMB3	0.000337398	1.75321e-05	down	3.01645	-3.01645	-1.59285
	UTRN	0.00104498	0.000355055	up	1.50442	1.50442	0.589208
	COL6A3	0.00126554	0.000516232	up	1.54881	1.54881	0.631157
	MEF2D	0.00732234	0.00617921	down	1.57913	-1.57913	-0.659126
	PNMA1	0.0021462	0.00130483	up	1.59386	1.59386	0.672521
	BDNF	0.000330569	1.56223e-05	up	2.80639	2.80639	1.48871
	GCNT2	0.00247377	0.00158534	down	1.64974	-1.64974	-0.722236
	HOXA10	0.000401612	3.21118e-05	up	1.53713	1.53713	0.620237
	VCAN	0.00175824	0.000936519	up	1.53787	1.53787	0.620933
	KLF3	0.00274991	0.00183591	up	1.77742	1.77742	0.829784
	THBS1	0.00155062	0.000753744	up	1.65065	1.65065	0.723038
>	REGULATION_OF_DEVELOPMENTAL_PROCESS
	CCL2	0.000807015	0.000208231	down	4.05049	-4.05049	-2.0181
	INHBA	0.000760592	0.000183308	down	1.50173	-1.50173	-0.586623
	CDH13	0.00294649	0.0020145	down	1.68676	-1.68676	-0.754255
	SMAD3	0.000325033	1.50435e-05	down	1.59808	-1.59808	-0.676337
	CLCF1	0.0015637	0.000769099	up	1.8081	1.8081	0.854473
	STAT1	0.000258099	7.7187e-06	down	1.54886	-1.54886	-0.631205
	NOTCH2	0.00135442	0.000596387	down	1.5949	-1.5949	-0.67347
	TNF	0.000670179	0.00012556	down	3.46579	-3.46579	-1.79318
	TPD52L1	0.000332515	1.61074e-05	down	1.74868	-1.74868	-0.806268
	IL6	0.00024754	6.29238e-06	down	5.67835	-5.67835	-2.50547
	BIRC3	0.000232224	4.74127e-06	down	4.78665	-4.78665	-2.25902
	CFLAR	0.000375452	2.89017e-05	down	1.60023	-1.60023	-0.678276
	YWHAH	0.000573108	8.80871e-05	down	1.73433	-1.73433	-0.794382
	RHOB	0.000753758	0.000178784	up	2.58295	2.58295	1.36902
	SOCS2	0.000844307	0.000226971	up	1.76543	1.76543	0.820018
	TNFRSF10D	0.00329092	0.00232969	up	1.59921	1.59921	0.677362
	PMAIP1	0.000297154	1.15387e-05	down	2.46069	-2.46069	-1.29906
	BIK	0.00068244	0.000132639	down	2.11097	-2.11097	-1.07791
	ASNS	0.000468694	5.41698e-05	down	2.09459	-2.09459	-1.06667
	RASA1	0.00146176	0.000681452	down	1.60907	-1.60907	-0.686229
	SRGN	0.00034731	1.97392e-05	down	1.9622	-1.9622	-0.972471
	TNFRSF9	0.000249963	6.47387e-06	down	2.99585	-2.99585	-1.58297
	MAGED1	0.00149994	0.000712662	up	1.67992	1.67992	0.748394
	IER3	0.000422866	3.74883e-05	down	1.6276	-1.6276	-0.702749
	XIAP	0.000638688	0.000114412	down	1.63044	-1.63044	-0.705263
	BCL2A1	0.000258099	7.69781e-06	down	7.02432	-7.02432	-2.81236
	GPR98	0.00199642	0.0011653	down	1.712	-1.712	-0.77568
	IKBIP	0.000220939	3.9613e-06	up	1.55926	1.55926	0.640861
	BCL2L11	0.00532794	0.00424319	up	1.53449	1.53449	0.617759
	CASP10	0.000744853	0.000175049	down	1.68391	-1.68391	-0.751812
>	REGULATION_OF_APOPTOSIS
	CCL2	0.000807015	0.000208231	down	4.05049	-4.05049	-2.0181
	INHBA	0.000760592	0.000183308	down	1.50173	-1.50173	-0.586623
	CDH13	0.00294649	0.0020145	down	1.68676	-1.68676	-0.754255
	SMAD3	0.000325033	1.50435e-05	down	1.59808	-1.59808	-0.676337
	CLCF1	0.0015637	0.000769099	up	1.8081	1.8081	0.854473
	STAT1	0.000258099	7.7187e-06	down	1.54886	-1.54886	-0.631205
	NOTCH2	0.00135442	0.000596387	down	1.5949	-1.5949	-0.67347
	TNF	0.000670179	0.00012556	down	3.46579	-3.46579	-1.79318
	TPD52L1	0.000332515	1.61074e-05	down	1.74868	-1.74868	-0.806268
	IL6	0.00024754	6.29238e-06	down	5.67835	-5.67835	-2.50547
	BIRC3	0.000232224	4.74127e-06	down	4.78665	-4.78665	-2.25902
	CFLAR	0.000375452	2.89017e-05	down	1.60023	-1.60023	-0.678276
	SOCS2	0.000844307	0.000226971	up	1.76543	1.76543	0.820018
	TNFRSF10D	0.00329092	0.00232969	up	1.59921	1.59921	0.677362
	PMAIP1	0.000297154	1.15387e-05	down	2.46069	-2.46069	-1.29906
	BIK	0.00068244	0.000132639	down	2.11097	-2.11097	-1.07791
	ASNS	0.000468694	5.41698e-05	down	2.09459	-2.09459	-1.06667
	RASA1	0.00146176	0.000681452	down	1.60907	-1.60907	-0.686229
	TNFRSF9	0.000249963	6.47387e-06	down	2.99585	-2.99585	-1.58297
	MAGED1	0.00149994	0.000712662	up	1.67992	1.67992	0.748394
	IER3	0.000422866	3.74883e-05	down	1.6276	-1.6276	-0.702749
	XIAP	0.000638688	0.000114412	down	1.63044	-1.63044	-0.705263
	BCL2A1	0.000258099	7.69781e-06	down	7.02432	-7.02432	-2.81236
	IKBIP	0.000220939	3.9613e-06	up	1.55926	1.55926	0.640861
	BCL2L11	0.00532794	0.00424319	up	1.53449	1.53449	0.617759
	CASP10	0.000744853	0.000175049	down	1.68391	-1.68391	-0.751812
>	REGULATION_OF_PROGRAMMED_CELL_DEATH
	CCL2	0.000807015	0.000208231	down	4.05049	-4.05049	-2.0181
	INHBA	0.000760592	0.000183308	down	1.50173	-1.50173	-0.586623
	CDH13	0.00294649	0.0020145	down	1.68676	-1.68676	-0.754255
	SMAD3	0.000325033	1.50435e-05	down	1.59808	-1.59808	-0.676337
	CLCF1	0.0015637	0.000769099	up	1.8081	1.8081	0.854473
	STAT1	0.000258099	7.7187e-06	down	1.54886	-1.54886	-0.631205
	NOTCH2	0.00135442	0.000596387	down	1.5949	-1.5949	-0.67347
	TNF	0.000670179	0.00012556	down	3.46579	-3.46579	-1.79318
	TPD52L1	0.000332515	1.61074e-05	down	1.74868	-1.74868	-0.806268
	IL6	0.00024754	6.29238e-06	down	5.67835	-5.67835	-2.50547
	BIRC3	0.000232224	4.74127e-06	down	4.78665	-4.78665	-2.25902
	CFLAR	0.000375452	2.89017e-05	down	1.60023	-1.60023	-0.678276
	SOCS2	0.000844307	0.000226971	up	1.76543	1.76543	0.820018
	TNFRSF10D	0.00329092	0.00232969	up	1.59921	1.59921	0.677362
	PMAIP1	0.000297154	1.15387e-05	down	2.46069	-2.46069	-1.29906
	BIK	0.00068244	0.000132639	down	2.11097	-2.11097	-1.07791
	ASNS	0.000468694	5.41698e-05	down	2.09459	-2.09459	-1.06667
	RASA1	0.00146176	0.000681452	down	1.60907	-1.60907	-0.686229
	TNFRSF9	0.000249963	6.47387e-06	down	2.99585	-2.99585	-1.58297
	MAGED1	0.00149994	0.000712662	up	1.67992	1.67992	0.748394
	IER3	0.000422866	3.74883e-05	down	1.6276	-1.6276	-0.702749
	XIAP	0.000638688	0.000114412	down	1.63044	-1.63044	-0.705263
	BCL2A1	0.000258099	7.69781e-06	down	7.02432	-7.02432	-2.81236
	IKBIP	0.000220939	3.9613e-06	up	1.55926	1.55926	0.640861
	BCL2L11	0.00532794	0.00424319	up	1.53449	1.53449	0.617759
	CASP10	0.000744853	0.000175049	down	1.68391	-1.68391	-0.751812
>	PROTEIN_KINASE_CASCADE
	CCL2	0.000807015	0.000208231	down	4.05049	-4.05049	-2.0181
	IRAK2	0.000286203	1.01578e-05	down	3.6127	-3.6127	-1.85308
	CD40	0.000676017	0.000130178	down	1.76643	-1.76643	-0.820839
	CXCR4	0.00215911	0.00131824	down	1.67709	-1.67709	-0.745964
	CLCF1	0.0015637	0.000769099	up	1.8081	1.8081	0.854473
	UBE2N	0.000959737	0.000297367	down	1.6492	-1.6492	-0.721768
	MAP4K5	0.00252852	0.00163353	down	1.57753	-1.57753	-0.657663
	MKNK2	0.000515482	6.92312e-05	down	1.61866	-1.61866	-0.694797
	STAT1	0.000258099	7.7187e-06	down	1.54886	-1.54886	-0.631205
	SRPK1	0.000953352	0.00029306	down	1.60205	-1.60205	-0.679921
	DUSP9	0.0044896	0.0034431	up	1.70984	1.70984	0.773865
	DUSP6	0.000698987	0.000148106	down	1.86528	-1.86528	-0.899388
	TPD52L1	0.000332515	1.61074e-05	down	1.74868	-1.74868	-0.806268
	CASP1	0.00118796	0.000462373	down	1.96756	-1.96756	-0.976408
	CFLAR	0.000375452	2.89017e-05	down	1.60023	-1.60023	-0.678276
	SOCS2	0.000844307	0.000226971	up	1.76543	1.76543	0.820018
	TNFAIP3	0.000316391	1.38848e-05	down	2.13521	-2.13521	-1.09438
	CD24	0.000484159	5.97942e-05	up	1.50924	1.50924	0.593821
	PLCE1	0.0027304	0.00182158	up	1.65748	1.65748	0.72899
	FGFR3	0.00100161	0.000326246	up	1.98301	1.98301	0.987693
	IFNAR2	0.000513877	6.79008e-05	down	1.67832	-1.67832	-0.74702
	TRAF3IP2	0.000698987	0.000145782	down	1.89816	-1.89816	-0.924601
	GOLT1B	0.000488823	6.15424e-05	down	1.6513	-1.6513	-0.723601
	ADAM9	0.00228968	0.00141828	up	1.56071	1.56071	0.642198
>	ORGAN_DEVELOPMENT
	CCL2	0.000807015	0.000208231	down	4.05049	-4.05049	-2.0181
	INHBA	0.000760592	0.000183308	down	1.50173	-1.50173	-0.586623
	IL8	0.000785688	0.000196392	down	48.2466	-48.2466	-5.59236
	CDH13	0.00294649	0.0020145	down	1.68676	-1.68676	-0.754255
	GLI2	0.00176388	0.000945999	up	1.70738	1.70738	0.771787
	NOTCH2	0.00135442	0.000596387	down	1.5949	-1.5949	-0.67347
	RHOB	0.000753758	0.000178784	up	2.58295	2.58295	1.36902
	PLCE1	0.0027304	0.00182158	up	1.65748	1.65748	0.72899
	FGFR3	0.00100161	0.000326246	up	1.98301	1.98301	0.987693
	OSTF1	0.00100685	0.000329976	down	1.65672	-1.65672	-0.728331
	RPS6KA3	0.00205375	0.001216	up	1.59591	1.59591	0.674381
	HBEGF	0.000876061	0.00024223	up	1.62205	1.62205	0.697819
	CTGF	0.00217823	0.00133253	up	1.67128	1.67128	0.740958
	GYPC	0.000616413	0.000104214	down	1.57802	-1.57802	-0.658112
	SNAI2	0.00213734	0.00129522	up	1.52236	1.52236	0.606307
	GAA	0.00106696	0.000371005	up	1.52286	1.52286	0.60678
	RASA1	0.00146176	0.000681452	down	1.60907	-1.60907	-0.686229
	SRGN	0.00034731	1.97392e-05	down	1.9622	-1.9622	-0.972471
	GPR98	0.00199642	0.0011653	down	1.712	-1.712	-0.77568
	IFRD1	0.000321104	1.47076e-05	down	1.89512	-1.89512	-0.922289
	ADAM12	0.00136903	0.000608927	up	1.65527	1.65527	0.727064
	GPR56	0.000232224	4.8112e-06	up	1.96461	1.96461	0.974242
	TPD52	0.0015768	0.000779703	down	1.6407	-1.6407	-0.71431
	COL13A1	0.00129873	0.000552056	up	3.2105	3.2105	1.6828
	DSCAML1	0.000703825	0.000151398	down	1.60392	-1.60392	-0.681601
	FABP1	0.00173332	0.000910192	up	2.02431	2.02431	1.01743
	HMGCR	0.0013169	0.000569354	up	1.7347	1.7347	0.794687
	SPARC	0.000879446	0.000244412	up	2.14106	2.14106	1.09833
	KRT15	0.000359063	2.1871e-05	down	2.00126	-2.00126	-1.00091
	LAMA3	0.000367451	2.54066e-05	up	1.69078	1.69078	0.757692
	LAMB3	0.000337398	1.75321e-05	down	3.01645	-3.01645	-1.59285
	UTRN	0.00104498	0.000355055	up	1.50442	1.50442	0.589208
	COL6A3	0.00126554	0.000516232	up	1.54881	1.54881	0.631157
	MEF2D	0.00732234	0.00617921	down	1.57913	-1.57913	-0.659126

## Sheet: cellular_component
Gene Set Name	Description	Genes in Gene Set	Genes in Overlap	P-value	Count of antibody
CYTOPLASM	Genes annotated by the GO term GO:0005737. All of the contents of a cell excluding the plasma membrane and nucleus, but including other subcellular structures.	2131	116	1.56e-24	5
MEMBRANE	Genes annotated by the GO term GO:0016020. Double layer of lipid molecules that encloses all cells, and, in eukaryotes, many organelles; may be a single or double lipid bilayer; also includes associated proteins.	1994	108	8.36e-23	5
MEMBRANE_PART	Genes annotated by the GO term GO:0044425. Any constituent part of a membrane, a double layer of lipid molecules that encloses all cells, and, in eukaryotes, many organelles; may be a single or double lipid bilayer; also includes associated proteins.	1670	94	5.96e-21	5
PLASMA_MEMBRANE	Genes annotated by the GO term GO:0005886. The membrane surrounding a cell that separates the cell from its external environment. It consists of a phospholipid bilayer and associated proteins.	1426	85	1.58e-20	4
INTRINSIC_TO_MEMBRANE	Genes annotated by the GO term GO:0031224. Located in a membrane such that some covalently attached portion of the gene product, for example part of a peptide sequence or some other covalently attached moiety such as a GPI anchor, spans or is embedded in one or both leaflets of the membrane.	1348	78	4.31e-18	4
INTEGRAL_TO_MEMBRANE	Genes annotated by the GO term GO:0016021. Penetrating at least one phospholipid bilayer of a membrane. May also refer to the state of being buried in the bilayer with no exposure outside the bilayer. When used to describe a protein, indicates that all or part of the peptide sequence is embedded in the membrane.	1330	77	6.09e-18	0
PLASMA_MEMBRANE_PART	Genes annotated by the GO term GO:0044459. Any constituent part of the plasma membrane, the membrane surrounding a cell that separates the cell from its external environment. It consists of a phospholipid bilayer and associated proteins.	1158	69	1.01e-16	0
INTRINSIC_TO_PLASMA_MEMBRANE	Genes annotated by the GO term GO:0031226. Located in the plasma membrane such that some covalently attached portion of the gene product, for example part of a peptide sequence or some other covalently attached moiety such as a GPI anchor, spans or is embedded in one or both leaflets of the membrane.	991	58	1.05e-13	0
CYTOPLASMIC_PART	Genes annotated by the GO term GO:0044444. Any constituent part of the cytoplasm, all of the contents of a cell excluding the plasma membrane and nucleus, but including other subcellular structures.	1383	70	1.68e-13	0
INTEGRAL_TO_PLASMA_MEMBRANE	Genes annotated by the GO term GO:0005887. Penetrating at least one phospholipid bilayer of a plasma membrane. May also refer to the state of being buried in the bilayer with no exposure outside the bilayer.	977	57	1.68e-13	0
EXTRACELLULAR_REGION	Genes annotated by the GO term GO:0005576. The space external to the outermost structure of a cell. For cells without external protective or external encapsulating structures this refers to space outside of the plasma membrane. This term covers the host cell environment outside an intracellular parasite.	447	36	1.59e-12	0
EXTRACELLULAR_REGION_PART	Genes annotated by the GO term GO:0044421. Any constituent part of the extracellular region, the space external to the outermost structure of a cell. For cells without external protective or external encapsulating structures this refers to space outside of the plasma membrane. This term covers constituent parts of the host cell environment outside an intracellular parasite.	338	29	8.28e-11	0
CELL_FRACTION	Genes annotated by the GO term GO:0000267. A generic term for parts of cells prepared by disruptive biochemical techniques.	493	32	8.51e-9	0
EXTRACELLULAR_SPACE	Genes annotated by the GO term GO:0005615. That part of a multicellular organism outside the cells proper, usually taken to be outside the plasma membranes, and occupied by fluid.	245	22	1.15e-8	0
CELL_SURFACE	Genes annotated by the GO term GO:0009986. The external part of the cell wall and/or plasma membrane.	79	12	2.43e-7	0
NUCLEUS	Genes annotated by the GO term GO:0005634. A membrane-bounded organelle of eukaryotic cells in which chromosomes are housed and replicated. In most cells, the nucleus contains all of the cell's chromosomes except the organellar chromosomes, and is the site of RNA synthesis and processing. In some species, or in specialized cell types, RNA metabolism or DNA replication may be absent.	1430	53	7.8e-6	0
MEMBRANE_FRACTION	Genes annotated by the GO term GO:0005624. That fraction of cells, prepared by disruptive biochemical methods, that includes the plasma and other membranes.	339	21	1.32e-5	0
CYTOSKELETON	Genes annotated by the GO term GO:0005856. Any of the various filamentous elements that form the internal framework of cells, and typically remain after treatment of the cells with mild detergent to remove membrane constituents and soluble components of the cytoplasm. The term embraces intermediate filaments, microfilaments, microtubules, the microtrabecular lattice, and other structures characte…	367	21	4.36e-5	0
INTRACELLULAR_NON_MEMBRANE_BOUND_ORGANGANELLE	Genes annotated by the GO term GO:0043232. Organized structure of distinctive morphology and function, not bounded by a lipid bilayer membrane and occurring within the cell. Includes ribosomes, the cytoskeleton and chromosomes.	631	29	4.9e-5	0
NON_MEMBRANE_BOUND_ORGANELLE	Genes annotated by the GO term GO:0043228. Organized structure of distinctive morphology and function, not bounded by a lipid bilayer membrane. Includes ribosomes, the cytoskeleton and chromosomes.	631	29	4.9e-5	0
ENDOPLASMIC_RETICULUM	Genes annotated by the GO term GO:0005783. The irregular network of unit membranes, visible only by electron microscopy, that occurs in the cytoplasm of many eukaryotic cells. The membranes form a complex meshwork of tubular channels, which are often expanded into slitlike cavities called cisternae. The ER takes two forms, rough (or granular), with ribosomes adhering to the outer surface, and smo…	294	17	2.74e-4	0
ER_GOLGI_INTERMEDIATE_COMPARTMENT	Genes annotated by the GO term GO:0005793. A complex system of membrane-bounded compartments located between endoplasmic reticulum (ER) and the Golgi complex, with a distinctive membrane protein composition; involved in ER-to-Golgi transport.	24	5	5.93e-4	0
CELL_JUNCTION	Genes annotated by the GO term GO:0030054. A specialized region of connection between two cells or between a cell and the extracellular matrix.	82	8	1.08e-3	0
INTERCELLULAR_JUNCTION	Genes annotated by the GO term GO:0005911. A specialized region of connection between two cells including but not limited to gap junctions, desmosomes, and tight junctions, but excluding direct cytoplasmic junctions such as ring canals.	65	7	1.44e-3	0
SOLUBLE_FRACTION	Genes annotated by the GO term GO:0005625. That fraction of cells, prepared by disruptive biochemical methods, that is soluble in water.	161	11	1.44e-3	0
PROTEIN_COMPLEX	Genes annotated by the GO term GO:0043234. Any protein group composed of two or more subunits, which may or may not be identical. Protein complexes may have other associated non-protein prosthetic groups, such as nucleic acids, metal ions or carbohydrate groups.	816	30	1.59e-3	0
CYTOSOL	Genes annotated by the GO term GO:0005829. That part of the cytoplasm that does not contain membranous or particulate subcellular components.	205	12	2.88e-3	0
MACROMOLECULAR_COMPLEX	Genes annotated by the GO term GO:0032991. A stable assembly of two or more macromolecules, i.e. proteins, nucleic acids, carbohydrates or lipids, in which the constituent parts function together.	945	32	3.84e-3	0
CYTOPLASMIC_MEMBRANE_BOUND_VESICLE	Genes annotated by the GO term GO:0016023. A membrane-bound vesicle found in the cytoplasm of the cell.	115	8	8.56e-3	0
MEMBRANE_BOUND_VESICLE	Genes annotated by the GO term GO:0031988. Any small, fluid-filled, spherical organelle enclosed by a lipid bilayer.	117	8	9.25e-3	0

## Sheet: cellular_component_detail
		Corrected p-value	p-value	regulation	FCAbsolute	Fold change	Log Fold change
>	CYTOPLASM
	GYPC	0.000616413	0.000104214	down	1.57802	-1.57802	-0.658112
	SLC22A4	0.000937738	0.000281546	down	2.043	-2.043	-1.03069
	CXCR4	0.00215911	0.00131824	down	1.67709	-1.67709	-0.745964
	HFE	0.000429362	3.99852e-05	up	1.76621	1.76621	0.820659
	ROR1	0.000690795	0.000138987	up	1.55277	1.55277	0.63484
	B4GALT1	0.000549137	8.12513e-05	down	2.18905	-2.18905	-1.1303
	CTNNB1	0.000814449	0.000212304	up	1.58448	1.58448	0.664006
	EGFR	0.00304077	0.00209864	up	1.77471	1.77471	0.827586
	MALL	0.00167454	0.000861768	down	1.57592	-1.57592	-0.656198
	CDH13	0.00294649	0.0020145	down	1.68676	-1.68676	-0.754255
	GBA2	0.00436936	0.00334041	up	1.53693	1.53693	0.620054
	PIGS	0.000680351	0.000131665	up	1.5481	1.5481	0.630494
	TOMM22	0.000697867	0.000142764	down	2.25706	-2.25706	-1.17445
	HS3ST1	0.000783308	0.000192105	down	2.24271	-2.24271	-1.16524
	GPR98	0.00199642	0.0011653	down	1.712	-1.712	-0.77568
	BAMBI	0.000337398	1.84477e-05	up	1.58653	1.58653	0.665875
	LAMP2	0.000533739	7.6541e-05	down	3.63634	-3.63634	-1.86249
	DHCR7	0.001656	0.000845872	up	1.76694	1.76694	0.821255
	KIF1B	0.0006307	0.000110074	up	1.61418	1.61418	0.690801
	HMGCR	0.0013169	0.000569354	up	1.7347	1.7347	0.794687
	PLCE1	0.0027304	0.00182158	up	1.65748	1.65748	0.72899
	CRIPAK	0.00323267	0.00227837	down	1.53814	-1.53814	-0.621187
	TRAK2	0.000621429	0.000106632	up	1.67449	1.67449	0.743722
	CALM3	0.000297154	1.15151e-05	down	1.63676	-1.63676	-0.710846
	SRGN	0.00034731	1.97392e-05	down	1.9622	-1.9622	-0.972471
	PLIN2	0.000294524	1.09475e-05	down	1.56308	-1.56308	-0.644387
	PDLIM5	0.00205046	0.00121306	up	1.56389	1.56389	0.645142
	TPST2	0.000889518	0.000251497	up	1.53547	1.53547	0.618677
	CYFIP2	0.023694	0.0227678	up	1.6491	1.6491	0.72168
	HAX1	0.000170965	1.00606e-06	down	1.74998	-1.74998	-0.807342
	P4HB	0.00316403	0.00220799	up	1.78732	1.78732	0.837801
	SPTBN1	0.00422359	0.00320162	down	1.5431	-1.5431	-0.625833
	RAB3IP	0.00177215	0.000954317	down	1.89923	-1.89923	-0.925413
	MYL9	0.000216879	3.61005e-06	up	1.92424	1.92424	0.944289
	CCNA1	0.00350894	0.00254545	down	1.94607	-1.94607	-0.960561
	MTSS1	0.000364299	2.29245e-05	down	1.63678	-1.63678	-0.710857
	CLASP2	0.00173332	0.000911966	down	1.60792	-1.60792	-0.685194
	TUBE1	0.000258099	8.26959e-06	down	2.81708	-2.81708	-1.4942
	PCGF5	0.000841469	0.00022436	down	1.55236	-1.55236	-0.634463
	SERP1	0.00323741	0.00228249	up	1.64205	1.64205	0.715502
	MRPS16	0.000646934	0.000117375	down	1.95864	-1.95864	-0.969852
	SEC23A	0.000912431	0.000266071	up	1.52375	1.52375	0.607622
	TPD52	0.0015768	0.000779703	down	1.6407	-1.6407	-0.71431
	IKBIP	0.000220939	3.9613e-06	up	1.55926	1.55926	0.640861
	IDS	0.000468694	5.38641e-05	up	1.53837	1.53837	0.621404
	GOLT1B	0.000488823	6.15424e-05	down	1.6513	-1.6513	-0.723601
	PLOD2	0.000675833	0.000129688	up	1.66453	1.66453	0.735113
	ERO1LB	0.000618683	0.000104746	down	2.29802	-2.29802	-1.20039
	SEC23IP	0.00130099	0.000554959	up	1.50267	1.50267	0.58753
	FN1	0.000540408	7.83388e-05	down	1.79758	-1.79758	-0.846057
	SURF4	0.000485184	6.03895e-05	down	1.5351	-1.5351	-0.618328
	SERPINH1	0.000671297	0.000127498	up	1.78398	1.78398	0.835096
	GUCY1A3	0.00107105	0.000373713	up	1.55671	1.55671	0.638496
	EIF4E	0.00309531	0.00214712	down	1.63233	-1.63233	-0.706933
	EIF4G2	0.000698987	0.000147329	up	1.54007	1.54007	0.622995
	MAP3K8	0.000297154	1.16154e-05	down	5.36771	-5.36771	-2.42431
	AKR1C1	0.00294801	0.00201832	down	2.08105	-2.08105	-1.05731
	GLRX	0.00189873	0.00106957	down	1.50348	-1.50348	-0.588304
	XIAP	0.000638688	0.000114412	down	1.63044	-1.63044	-0.705263
	IDH1	0.00119918	0.000469606	up	1.57637	1.57637	0.656604
	LCP1	0.00133641	0.000584238	down	1.55522	-1.55522	-0.637117
	SCG5	0.000262706	8.81986e-06	down	3.43114	-3.43114	-1.77869
	TMEM187	0.000809366	0.000210396	down	1.7889	-1.7889	-0.839073
	CRISPLD2	0.000213725	2.81844e-06	up	1.98699	1.98699	0.990587
	CHST2	0.0112843	0.0101766	up	2.16496	2.16496	1.11434
	MAOB	0.00058674	9.26666e-05	up	2.13303	2.13303	1.0929
	ARL1	0.00251111	0.00161746	down	1.53666	-1.53666	-0.6198
	SLC35B4	0.00118796	0.000462734	up	1.51976	1.51976	0.603844
	GALNT4	0.00088663	0.000249617	up	1.54517	1.54517	0.627763
	MTHFD2	0.000280182	9.64415e-06	down	1.79149	-1.79149	-0.841158
	CRY1	0.00128505	0.000538109	down	1.61158	-1.61158	-0.688474
	ARG2	0.00151492	0.000724333	down	1.65404	-1.65404	-0.725997
	PCK2	0.000428045	3.83041e-05	down	2.46217	-2.46217	-1.29993
	PMAIP1	0.000297154	1.15387e-05	down	2.46069	-2.46069	-1.29906
	SHMT2	0.000858818	0.000234167	down	1.83642	-1.83642	-0.876895
	SOD2	0.000170965	9.11854e-07	down	6.41139	-6.41139	-2.68064
	TPD52L1	0.000332515	1.61074e-05	down	1.74868	-1.74868	-0.806268
	IDI1	0.000896857	0.000256923	up	1.91677	1.91677	0.938679
	ITGB3BP	0.00110529	0.000401031	down	1.69129	-1.69129	-0.758127
	AARS	0.000523669	7.39224e-05	down	1.78384	-1.78384	-0.834983
	DUSP6	0.000698987	0.000148106	down	1.86528	-1.86528	-0.899388
	HMGCS1	0.000742162	0.000173573	up	1.75291	1.75291	0.809751
	WARS	0.000742162	0.000173528	down	1.72185	-1.72185	-0.783961
	CARS	0.00122038	0.000484025	down	1.50528	-1.50528	-0.590028
	ACTB	0.0033092	0.00234501	up	1.56959	1.56959	0.650389
	DNMT3A	0.00210901	0.00126743	up	1.74029	1.74029	0.79933
	PNMA1	0.0021462	0.00130483	up	1.59386	1.59386	0.672521
	UBE2N	0.000959737	0.000297367	down	1.6492	-1.6492	-0.721768
	CALCOCO2	0.000422866	3.74349e-05	down	1.72069	-1.72069	-0.78299
	DUSP9	0.0044896	0.0034431	up	1.70984	1.70984	0.773865
	BIRC3	0.000232224	4.74127e-06	down	4.78665	-4.78665	-2.25902
	TNPO1	0.00163493	0.000824644	down	1.58205	-1.58205	-0.661791
	LMO7	0.00167454	0.000861175	down	1.86379	-1.86379	-0.89824
	NFKBIA	0.000621429	0.000105521	down	1.73741	-1.73741	-0.796936
	STRADB	0.00241802	0.00152619	up	1.6095	1.6095	0.686611
	C21orf7	0.00109367	0.000393235	up	1.89644	1.89644	0.923295
	SRPK1	0.000953352	0.00029306	down	1.60205	-1.60205	-0.679921
	STAT1	0.000258099	7.7187e-06	down	1.54886	-1.54886	-0.631205
	LRRFIP1	0.000562555	8.4947e-05	down	2.32407	-2.32407	-1.21666
	CDKN1C	0.00147934	0.000692068	up	1.77605	1.77605	0.828676
	MAP4K5	0.00252852	0.00163353	down	1.57753	-1.57753	-0.657663
	PACSIN2	0.000300938	1.25051e-05	down	1.74804	-1.74804	-0.80574
	DBC1	0.000258099	8.13017e-06	up	2.99154	2.99154	1.58089
	ALDH1A1	0.000637323	0.000113822	up	1.69599	1.69599	0.762127
	FABP6	0.00031786	1.41779e-05	down	2.59709	-2.59709	-1.3769
	TRIM2	0.00618317	0.00507702	up	1.92413	1.92413	0.944209
	ANXA3	0.000683407	0.000134725	down	2.07846	-2.07846	-1.05551
	NANOS1	0.00072541	0.000165435	up	1.87369	1.87369	0.905886
	ACAT2	0.000495049	6.3142e-05	up	1.58876	1.58876	0.667904
	PAFAH1B2	0.000429362	3.97319e-05	down	1.53365	-1.53365	-0.616966
	PXK	0.00138073	0.000619662	down	2.45435	-2.45435	-1.29534
	YWHAH	0.000573108	8.80871e-05	down	1.73433	-1.73433	-0.794382
	CA2	0.000297154	1.15549e-05	down	1.5096	-1.5096	-0.594165
	COPS3	0.000562537	8.44481e-05	down	1.52065	-1.52065	-0.604685
	FPGT	0.00198128	0.00114696	up	1.59935	1.59935	0.677482
	AKAP12	0.000286203	1.01222e-05	down	1.73609	-1.73609	-0.795844
>	MEMBRANE
	GYPC	0.000616413	0.000104214	down	1.57802	-1.57802	-0.658112
	SLC22A4	0.000937738	0.000281546	down	2.043	-2.043	-1.03069
	CXCR4	0.00215911	0.00131824	down	1.67709	-1.67709	-0.745964
	HFE	0.000429362	3.99852e-05	up	1.76621	1.76621	0.820659
	ROR1	0.000690795	0.000138987	up	1.55277	1.55277	0.63484
	B4GALT1	0.000549137	8.12513e-05	down	2.18905	-2.18905	-1.1303
	CTNNB1	0.000814449	0.000212304	up	1.58448	1.58448	0.664006
	EGFR	0.00304077	0.00209864	up	1.77471	1.77471	0.827586
	MALL	0.00167454	0.000861768	down	1.57592	-1.57592	-0.656198
	CDH13	0.00294649	0.0020145	down	1.68676	-1.68676	-0.754255
	GBA2	0.00436936	0.00334041	up	1.53693	1.53693	0.620054
	PIGS	0.000680351	0.000131665	up	1.5481	1.5481	0.630494
	TOMM22	0.000697867	0.000142764	down	2.25706	-2.25706	-1.17445
	HS3ST1	0.000783308	0.000192105	down	2.24271	-2.24271	-1.16524
	GPR98	0.00199642	0.0011653	down	1.712	-1.712	-0.77568
	BAMBI	0.000337398	1.84477e-05	up	1.58653	1.58653	0.665875
	LAMP2	0.000533739	7.6541e-05	down	3.63634	-3.63634	-1.86249
	DHCR7	0.001656	0.000845872	up	1.76694	1.76694	0.821255
	KIF1B	0.0006307	0.000110074	up	1.61418	1.61418	0.690801
	HMGCR	0.0013169	0.000569354	up	1.7347	1.7347	0.794687
	PLCE1	0.0027304	0.00182158	up	1.65748	1.65748	0.72899
	CRIPAK	0.00323267	0.00227837	down	1.53814	-1.53814	-0.621187
	TRAK2	0.000621429	0.000106632	up	1.67449	1.67449	0.743722
	CALM3	0.000297154	1.15151e-05	down	1.63676	-1.63676	-0.710846
	HBEGF	0.000876061	0.00024223	up	1.62205	1.62205	0.697819
	APP	0.00131671	0.000567749	down	2.23477	-2.23477	-1.16013
	IFNAR2	0.000513877	6.79008e-05	down	1.67832	-1.67832	-0.74702
	SLC26A2	0.0014034	0.000640449	up	1.5181	1.5181	0.602271
	TSPAN13	0.000429362	4.13102e-05	down	1.68251	-1.68251	-0.750611
	CLEC2D	0.000683407	0.000135178	down	2.1524	-2.1524	-1.10595
	SLC1A4	0.00189873	0.00106878	down	1.664	-1.664	-0.734658
	GPR137B	0.00505216	0.00397752	up	1.5093	1.5093	0.593879
	CD55	0.000337398	1.69771e-05	down	1.92489	-1.92489	-0.944774
	NOTCH2	0.00135442	0.000596387	down	1.5949	-1.5949	-0.67347
	DCBLD2	0.000495418	6.36796e-05	up	1.5378	1.5378	0.620872
	STOM	0.000675333	0.000129074	up	1.85378	1.85378	0.890469
	CLDN1	0.000138561	1.46758e-07	down	4.11731	-4.11731	-2.0417
	STEAP1	0.000297154	1.12815e-05	down	3.02138	-3.02138	-1.59521
	ITGB6	0.00199222	0.00115994	up	1.54808	1.54808	0.630478
	ITGB8	0.000523515	7.26895e-05	up	1.82418	1.82418	0.867251
	OSMR	0.00113664	0.000420121	down	1.63923	-1.63923	-0.713021
	ATP1B1	0.00121819	0.000481996	up	1.80816	1.80816	0.85452
	GPC6	0.000337398	1.73281e-05	up	1.91498	1.91498	0.937327
	CNR1	0.0019728	0.00113678	up	1.52676	1.52676	0.610476
	EFNB2	0.000871165	0.000239414	up	1.66242	1.66242	0.733284
	ENPEP	0.00388949	0.00290826	up	2.32095	2.32095	1.21471
	EPHA4	0.000742768	0.000174025	up	2.94745	2.94745	1.55947
	EPHB1	0.000956528	0.000294987	up	1.64346	1.64346	0.716732
	FGFR3	0.00100161	0.000326246	up	1.98301	1.98301	0.987693
	GABBR1	0.0012679	0.000518412	down	1.74061	-1.74061	-0.799595
	ICAM1	0.00135442	0.000596624	down	1.75817	-1.75817	-0.814076
	IL1RAP	0.00105077	0.000358676	up	1.90561	1.90561	0.930256
	IL6ST	0.00370503	0.00273213	up	1.66874	1.66874	0.738755
	TNFRSF9	0.000249963	6.47387e-06	down	2.99585	-2.99585	-1.58297
	KLRC1	0.00122219	0.000485946	down	2.42028	-2.42028	-1.27517
	KLRC2	0.000633716	0.000112154	down	2.79982	-2.79982	-1.48534
	LDLR	0.000429362	4.05572e-05	up	1.70331	1.70331	0.76834
	LIFR	0.00140766	0.000643069	up	1.57184	1.57184	0.65245
	SLC11A2	0.00233567	0.00145406	down	1.56809	-1.56809	-0.649006
	NTRK3	0.00359132	0.00262088	up	1.57258	1.57258	0.653136
	PCDH7	0.000896857	0.000256883	up	1.78589	1.78589	0.836647
	PIGR	0.000627782	0.000108482	down	2.76205	-2.76205	-1.46574
	PTGFR	0.00231863	0.00144122	down	1.63931	-1.63931	-0.713091
	PTPRB	0.000514351	6.83335e-05	up	1.65679	1.65679	0.728391
	PTPRD	0.000471118	5.6376e-05	up	1.61303	1.61303	0.689769
	PTPRG	0.001073	0.00037568	up	1.80314	1.80314	0.850515
	PTPRS	0.00127988	0.000530654	up	1.71104	1.71104	0.774874
	BMPR2	0.000789437	0.000198401	up	1.58893	1.58893	0.668055
	TPBG	0.00071744	0.000160693	down	1.50322	-1.50322	-0.588057
	TRPV1	0.00468886	0.00363093	up	1.67079	1.67079	0.740528
	GPR68	0.00184006	0.00100872	down	2.3035	-2.3035	-1.20383
	SLC4A4	0.000471118	5.62611e-05	up	1.68171	1.68171	0.749925
	ADAM9	0.00228968	0.00141828	up	1.56071	1.56071	0.642198
	GPR56	0.000232224	4.8112e-06	up	1.96461	1.96461	0.974242
	CD40	0.000676017	0.000130178	down	1.76643	-1.76643	-0.820839
	CD97	0.000200889	2.44557e-06	down	2.03249	-2.03249	-1.02325
	FZD7	0.000335994	1.63566e-05	down	1.52024	-1.52024	-0.604297
	CD24	0.000484159	5.97942e-05	up	1.50924	1.50924	0.593821
	CNN2	0.0010769	0.000379605	up	1.59087	1.59087	0.669812
	GJB2	0.00156793	0.00077271	down	1.8786	-1.8786	-0.909659
	CLDN12	0.0030294	0.00208934	down	1.62503	-1.62503	-0.700462
	CLDN2	0.00126588	0.000516673	up	2.93877	2.93877	1.55521
	ACTN1	0.000468694	5.38807e-05	up	1.53005	1.53005	0.613577
	DAB2	0.00138117	0.000623696	up	1.78945	1.78945	0.839514
	PLAUR	0.000753758	0.00017895	down	1.9527	-1.9527	-0.96547
	ECE1	0.000637269	0.000112936	down	1.50576	-1.50576	-0.590494
	KPNA3	0.00100251	0.00032744	up	1.5563	1.5563	0.638118
	TGFBR2	0.000337398	1.80682e-05	up	1.63725	1.63725	0.711274
	CEPT1	0.000471118	5.52435e-05	down	1.63974	-1.63974	-0.713466
	PGRMC2	0.000431343	4.22033e-05	up	1.81404	1.81404	0.859206
	F3	0.000364741	2.45397e-05	down	1.72083	-1.72083	-0.783107
	LPHN2	0.000495049	6.33599e-05	up	1.92913	1.92913	0.947947
	SLC7A11	0.000174205	1.53311e-06	down	3.24224	-3.24224	-1.69699
	TMEM2	0.00105271	0.000360749	up	1.88449	1.88449	0.914177
	RNF144B	0.00024613	6.04026e-06	down	10.3935	-10.3935	-3.37761
	ENPP1	0.00274385	0.00183121	up	1.892	1.892	0.919915
	CA12	0.00040772	3.35461e-05	down	1.77332	-1.77332	-0.82645
	PNPLA3	0.00215758	0.00131628	up	1.67859	1.67859	0.747251
	COL13A1	0.00129873	0.000552056	up	3.2105	3.2105	1.6828
	CTGF	0.00217823	0.00133253	up	1.67128	1.67128	0.740958
	UTRN	0.00104498	0.000355055	up	1.50442	1.50442	0.589208
	RHOB	0.000753758	0.000178784	up	2.58295	2.58295	1.36902
	CPE	0.000401731	3.27479e-05	up	1.95638	1.95638	0.968189
	RASA3	0.000520055	7.05826e-05	down	1.58811	-1.58811	-0.667307
	LY96	0.00157456	0.000777842	down	2.07906	-2.07906	-1.05593
	EPCAM	0.000731118	0.000168167	down	2.14095	-2.14095	-1.09825
	F11R	0.000232224	4.74036e-06	down	1.85104	-1.85104	-0.888338
	ADAM12	0.00136903	0.000608927	up	1.65527	1.65527	0.727064
>	MEMBRANE_PART
	GYPC	0.000616413	0.000104214	down	1.57802	-1.57802	-0.658112
	SLC22A4	0.000937738	0.000281546	down	2.043	-2.043	-1.03069
	CXCR4	0.00215911	0.00131824	down	1.67709	-1.67709	-0.745964
	HFE	0.000429362	3.99852e-05	up	1.76621	1.76621	0.820659
	ROR1	0.000690795	0.000138987	up	1.55277	1.55277	0.63484
	B4GALT1	0.000549137	8.12513e-05	down	2.18905	-2.18905	-1.1303
	CTNNB1	0.000814449	0.000212304	up	1.58448	1.58448	0.664006
	EGFR	0.00304077	0.00209864	up	1.77471	1.77471	0.827586
	MALL	0.00167454	0.000861768	down	1.57592	-1.57592	-0.656198
	CDH13	0.00294649	0.0020145	down	1.68676	-1.68676	-0.754255
	GBA2	0.00436936	0.00334041	up	1.53693	1.53693	0.620054
	PIGS	0.000680351	0.000131665	up	1.5481	1.5481	0.630494
	TOMM22	0.000697867	0.000142764	down	2.25706	-2.25706	-1.17445
	HS3ST1	0.000783308	0.000192105	down	2.24271	-2.24271	-1.16524
	GPR98	0.00199642	0.0011653	down	1.712	-1.712	-0.77568
	BAMBI	0.000337398	1.84477e-05	up	1.58653	1.58653	0.665875
	LAMP2	0.000533739	7.6541e-05	down	3.63634	-3.63634	-1.86249
	DHCR7	0.001656	0.000845872	up	1.76694	1.76694	0.821255
	KIF1B	0.0006307	0.000110074	up	1.61418	1.61418	0.690801
	HMGCR	0.0013169	0.000569354	up	1.7347	1.7347	0.794687
	HBEGF	0.000876061	0.00024223	up	1.62205	1.62205	0.697819
	APP	0.00131671	0.000567749	down	2.23477	-2.23477	-1.16013
	IFNAR2	0.000513877	6.79008e-05	down	1.67832	-1.67832	-0.74702
	SLC26A2	0.0014034	0.000640449	up	1.5181	1.5181	0.602271
	TSPAN13	0.000429362	4.13102e-05	down	1.68251	-1.68251	-0.750611
	CLEC2D	0.000683407	0.000135178	down	2.1524	-2.1524	-1.10595
	SLC1A4	0.00189873	0.00106878	down	1.664	-1.664	-0.734658
	GPR137B	0.00505216	0.00397752	up	1.5093	1.5093	0.593879
	CD55	0.000337398	1.69771e-05	down	1.92489	-1.92489	-0.944774
	NOTCH2	0.00135442	0.000596387	down	1.5949	-1.5949	-0.67347
	DCBLD2	0.000495418	6.36796e-05	up	1.5378	1.5378	0.620872
	STOM	0.000675333	0.000129074	up	1.85378	1.85378	0.890469
	CLDN1	0.000138561	1.46758e-07	down	4.11731	-4.11731	-2.0417
	STEAP1	0.000297154	1.12815e-05	down	3.02138	-3.02138	-1.59521
	ITGB6	0.00199222	0.00115994	up	1.54808	1.54808	0.630478
	ITGB8	0.000523515	7.26895e-05	up	1.82418	1.82418	0.867251
	OSMR	0.00113664	0.000420121	down	1.63923	-1.63923	-0.713021
	ATP1B1	0.00121819	0.000481996	up	1.80816	1.80816	0.85452
	GPC6	0.000337398	1.73281e-05	up	1.91498	1.91498	0.937327
	CNR1	0.0019728	0.00113678	up	1.52676	1.52676	0.610476
	EFNB2	0.000871165	0.000239414	up	1.66242	1.66242	0.733284
	ENPEP	0.00388949	0.00290826	up	2.32095	2.32095	1.21471
	EPHA4	0.000742768	0.000174025	up	2.94745	2.94745	1.55947
	EPHB1	0.000956528	0.000294987	up	1.64346	1.64346	0.716732
	FGFR3	0.00100161	0.000326246	up	1.98301	1.98301	0.987693
	GABBR1	0.0012679	0.000518412	down	1.74061	-1.74061	-0.799595
	ICAM1	0.00135442	0.000596624	down	1.75817	-1.75817	-0.814076
	IL1RAP	0.00105077	0.000358676	up	1.90561	1.90561	0.930256
	IL6ST	0.00370503	0.00273213	up	1.66874	1.66874	0.738755
	TNFRSF9	0.000249963	6.47387e-06	down	2.99585	-2.99585	-1.58297
	KLRC1	0.00122219	0.000485946	down	2.42028	-2.42028	-1.27517
	KLRC2	0.000633716	0.000112154	down	2.79982	-2.79982	-1.48534
	LDLR	0.000429362	4.05572e-05	up	1.70331	1.70331	0.76834
	LIFR	0.00140766	0.000643069	up	1.57184	1.57184	0.65245
	SLC11A2	0.00233567	0.00145406	down	1.56809	-1.56809	-0.649006
	NTRK3	0.00359132	0.00262088	up	1.57258	1.57258	0.653136
	PCDH7	0.000896857	0.000256883	up	1.78589	1.78589	0.836647
	PIGR	0.000627782	0.000108482	down	2.76205	-2.76205	-1.46574
	PTGFR	0.00231863	0.00144122	down	1.63931	-1.63931	-0.713091
	PTPRB	0.000514351	6.83335e-05	up	1.65679	1.65679	0.728391
	PTPRD	0.000471118	5.6376e-05	up	1.61303	1.61303	0.689769
	PTPRG	0.001073	0.00037568	up	1.80314	1.80314	0.850515
	PTPRS	0.00127988	0.000530654	up	1.71104	1.71104	0.774874
	BMPR2	0.000789437	0.000198401	up	1.58893	1.58893	0.668055
	TPBG	0.00071744	0.000160693	down	1.50322	-1.50322	-0.588057
	TRPV1	0.00468886	0.00363093	up	1.67079	1.67079	0.740528
	GPR68	0.00184006	0.00100872	down	2.3035	-2.3035	-1.20383
	SLC4A4	0.000471118	5.62611e-05	up	1.68171	1.68171	0.749925
	ADAM9	0.00228968	0.00141828	up	1.56071	1.56071	0.642198
	GPR56	0.000232224	4.8112e-06	up	1.96461	1.96461	0.974242
	CD40	0.000676017	0.000130178	down	1.76643	-1.76643	-0.820839
	CD97	0.000200889	2.44557e-06	down	2.03249	-2.03249	-1.02325
	FZD7	0.000335994	1.63566e-05	down	1.52024	-1.52024	-0.604297
	CD24	0.000484159	5.97942e-05	up	1.50924	1.50924	0.593821
	CNN2	0.0010769	0.000379605	up	1.59087	1.59087	0.669812
	GJB2	0.00156793	0.00077271	down	1.8786	-1.8786	-0.909659
	CLDN12	0.0030294	0.00208934	down	1.62503	-1.62503	-0.700462
	CLDN2	0.00126588	0.000516673	up	2.93877	2.93877	1.55521
	ACTN1	0.000468694	5.38807e-05	up	1.53005	1.53005	0.613577
	DAB2	0.00138117	0.000623696	up	1.78945	1.78945	0.839514
	PLAUR	0.000753758	0.00017895	down	1.9527	-1.9527	-0.96547
	ECE1	0.000637269	0.000112936	down	1.50576	-1.50576	-0.590494
	KPNA3	0.00100251	0.00032744	up	1.5563	1.5563	0.638118
	TGFBR2	0.000337398	1.80682e-05	up	1.63725	1.63725	0.711274
	CEPT1	0.000471118	5.52435e-05	down	1.63974	-1.63974	-0.713466
	PGRMC2	0.000431343	4.22033e-05	up	1.81404	1.81404	0.859206
	F3	0.000364741	2.45397e-05	down	1.72083	-1.72083	-0.783107
	LPHN2	0.000495049	6.33599e-05	up	1.92913	1.92913	0.947947
	SLC7A11	0.000174205	1.53311e-06	down	3.24224	-3.24224	-1.69699
	TMEM2	0.00105271	0.000360749	up	1.88449	1.88449	0.914177
	RNF144B	0.00024613	6.04026e-06	down	10.3935	-10.3935	-3.37761
	ENPP1	0.00274385	0.00183121	up	1.892	1.892	0.919915
	CA12	0.00040772	3.35461e-05	down	1.77332	-1.77332	-0.82645
	PNPLA3	0.00215758	0.00131628	up	1.67859	1.67859	0.747251
>	PLASMA_MEMBRANE
	GYPC	0.000616413	0.000104214	down	1.57802	-1.57802	-0.658112
	SLC22A4	0.000937738	0.000281546	down	2.043	-2.043	-1.03069
	CXCR4	0.00215911	0.00131824	down	1.67709	-1.67709	-0.745964
	HFE	0.000429362	3.99852e-05	up	1.76621	1.76621	0.820659
	ROR1	0.000690795	0.000138987	up	1.55277	1.55277	0.63484
	B4GALT1	0.000549137	8.12513e-05	down	2.18905	-2.18905	-1.1303
	CTNNB1	0.000814449	0.000212304	up	1.58448	1.58448	0.664006
	EGFR	0.00304077	0.00209864	up	1.77471	1.77471	0.827586
	MALL	0.00167454	0.000861768	down	1.57592	-1.57592	-0.656198
	CDH13	0.00294649	0.0020145	down	1.68676	-1.68676	-0.754255
	PLCE1	0.0027304	0.00182158	up	1.65748	1.65748	0.72899
	CRIPAK	0.00323267	0.00227837	down	1.53814	-1.53814	-0.621187
	TRAK2	0.000621429	0.000106632	up	1.67449	1.67449	0.743722
	CALM3	0.000297154	1.15151e-05	down	1.63676	-1.63676	-0.710846
	HBEGF	0.000876061	0.00024223	up	1.62205	1.62205	0.697819
	APP	0.00131671	0.000567749	down	2.23477	-2.23477	-1.16013
	IFNAR2	0.000513877	6.79008e-05	down	1.67832	-1.67832	-0.74702
	SLC26A2	0.0014034	0.000640449	up	1.5181	1.5181	0.602271
	TSPAN13	0.000429362	4.13102e-05	down	1.68251	-1.68251	-0.750611
	CLEC2D	0.000683407	0.000135178	down	2.1524	-2.1524	-1.10595
	SLC1A4	0.00189873	0.00106878	down	1.664	-1.664	-0.734658
	GPR137B	0.00505216	0.00397752	up	1.5093	1.5093	0.593879
	CD55	0.000337398	1.69771e-05	down	1.92489	-1.92489	-0.944774
	NOTCH2	0.00135442	0.000596387	down	1.5949	-1.5949	-0.67347
	DCBLD2	0.000495418	6.36796e-05	up	1.5378	1.5378	0.620872
	STOM	0.000675333	0.000129074	up	1.85378	1.85378	0.890469
	CLDN1	0.000138561	1.46758e-07	down	4.11731	-4.11731	-2.0417
	STEAP1	0.000297154	1.12815e-05	down	3.02138	-3.02138	-1.59521
	ITGB6	0.00199222	0.00115994	up	1.54808	1.54808	0.630478
	ITGB8	0.000523515	7.26895e-05	up	1.82418	1.82418	0.867251
	OSMR	0.00113664	0.000420121	down	1.63923	-1.63923	-0.713021
	ATP1B1	0.00121819	0.000481996	up	1.80816	1.80816	0.85452
	GPC6	0.000337398	1.73281e-05	up	1.91498	1.91498	0.937327
	CNR1	0.0019728	0.00113678	up	1.52676	1.52676	0.610476
	EFNB2	0.000871165	0.000239414	up	1.66242	1.66242	0.733284
	ENPEP	0.00388949	0.00290826	up	2.32095	2.32095	1.21471
	EPHA4	0.000742768	0.000174025	up	2.94745	2.94745	1.55947
	EPHB1	0.000956528	0.000294987	up	1.64346	1.64346	0.716732
	FGFR3	0.00100161	0.000326246	up	1.98301	1.98301	0.987693
	GABBR1	0.0012679	0.000518412	down	1.74061	-1.74061	-0.799595
	ICAM1	0.00135442	0.000596624	down	1.75817	-1.75817	-0.814076
	IL1RAP	0.00105077	0.000358676	up	1.90561	1.90561	0.930256
	IL6ST	0.00370503	0.00273213	up	1.66874	1.66874	0.738755
	TNFRSF9	0.000249963	6.47387e-06	down	2.99585	-2.99585	-1.58297
	KLRC1	0.00122219	0.000485946	down	2.42028	-2.42028	-1.27517
	KLRC2	0.000633716	0.000112154	down	2.79982	-2.79982	-1.48534
	LDLR	0.000429362	4.05572e-05	up	1.70331	1.70331	0.76834
	LIFR	0.00140766	0.000643069	up	1.57184	1.57184	0.65245
	SLC11A2	0.00233567	0.00145406	down	1.56809	-1.56809	-0.649006
	NTRK3	0.00359132	0.00262088	up	1.57258	1.57258	0.653136
	PCDH7	0.000896857	0.000256883	up	1.78589	1.78589	0.836647
	PIGR	0.000627782	0.000108482	down	2.76205	-2.76205	-1.46574
	PTGFR	0.00231863	0.00144122	down	1.63931	-1.63931	-0.713091
	PTPRB	0.000514351	6.83335e-05	up	1.65679	1.65679	0.728391
	PTPRD	0.000471118	5.6376e-05	up	1.61303	1.61303	0.689769
	PTPRG	0.001073	0.00037568	up	1.80314	1.80314	0.850515
	PTPRS	0.00127988	0.000530654	up	1.71104	1.71104	0.774874
	BMPR2	0.000789437	0.000198401	up	1.58893	1.58893	0.668055
	TPBG	0.00071744	0.000160693	down	1.50322	-1.50322	-0.588057
	TRPV1	0.00468886	0.00363093	up	1.67079	1.67079	0.740528
	GPR68	0.00184006	0.00100872	down	2.3035	-2.3035	-1.20383
	SLC4A4	0.000471118	5.62611e-05	up	1.68171	1.68171	0.749925
	ADAM9	0.00228968	0.00141828	up	1.56071	1.56071	0.642198
	GPR56	0.000232224	4.8112e-06	up	1.96461	1.96461	0.974242
	CD40	0.000676017	0.000130178	down	1.76643	-1.76643	-0.820839
	CD97	0.000200889	2.44557e-06	down	2.03249	-2.03249	-1.02325
	FZD7	0.000335994	1.63566e-05	down	1.52024	-1.52024	-0.604297
	CD24	0.000484159	5.97942e-05	up	1.50924	1.50924	0.593821
	CNN2	0.0010769	0.000379605	up	1.59087	1.59087	0.669812
	GJB2	0.00156793	0.00077271	down	1.8786	-1.8786	-0.909659
	CLDN12	0.0030294	0.00208934	down	1.62503	-1.62503	-0.700462
	CLDN2	0.00126588	0.000516673	up	2.93877	2.93877	1.55521
	ACTN1	0.000468694	5.38807e-05	up	1.53005	1.53005	0.613577
	DAB2	0.00138117	0.000623696	up	1.78945	1.78945	0.839514
	PLAUR	0.000753758	0.00017895	down	1.9527	-1.9527	-0.96547
	COL13A1	0.00129873	0.000552056	up	3.2105	3.2105	1.6828
	CTGF	0.00217823	0.00133253	up	1.67128	1.67128	0.740958
	UTRN	0.00104498	0.000355055	up	1.50442	1.50442	0.589208
	RHOB	0.000753758	0.000178784	up	2.58295	2.58295	1.36902
	CPE	0.000401731	3.27479e-05	up	1.95638	1.95638	0.968189
	RASA3	0.000520055	7.05826e-05	down	1.58811	-1.58811	-0.667307
	LY96	0.00157456	0.000777842	down	2.07906	-2.07906	-1.05593
	EPCAM	0.000731118	0.000168167	down	2.14095	-2.14095	-1.09825
	F11R	0.000232224	4.74036e-06	down	1.85104	-1.85104	-0.888338
	ADAM12	0.00136903	0.000608927	up	1.65527	1.65527	0.727064
>	INTRINSIC_TO_MEMBRANE
	GYPC	0.000616413	0.000104214	down	1.57802	-1.57802	-0.658112
	SLC22A4	0.000937738	0.000281546	down	2.043	-2.043	-1.03069
	CXCR4	0.00215911	0.00131824	down	1.67709	-1.67709	-0.745964
	HFE	0.000429362	3.99852e-05	up	1.76621	1.76621	0.820659
	ROR1	0.000690795	0.000138987	up	1.55277	1.55277	0.63484
	GBA2	0.00436936	0.00334041	up	1.53693	1.53693	0.620054
	PIGS	0.000680351	0.000131665	up	1.5481	1.5481	0.630494
	TOMM22	0.000697867	0.000142764	down	2.25706	-2.25706	-1.17445
	HS3ST1	0.000783308	0.000192105	down	2.24271	-2.24271	-1.16524
	GPR98	0.00199642	0.0011653	down	1.712	-1.712	-0.77568
	BAMBI	0.000337398	1.84477e-05	up	1.58653	1.58653	0.665875
	HBEGF	0.000876061	0.00024223	up	1.62205	1.62205	0.697819
	APP	0.00131671	0.000567749	down	2.23477	-2.23477	-1.16013
	IFNAR2	0.000513877	6.79008e-05	down	1.67832	-1.67832	-0.74702
	SLC26A2	0.0014034	0.000640449	up	1.5181	1.5181	0.602271
	TSPAN13	0.000429362	4.13102e-05	down	1.68251	-1.68251	-0.750611
	CLEC2D	0.000683407	0.000135178	down	2.1524	-2.1524	-1.10595
	SLC1A4	0.00189873	0.00106878	down	1.664	-1.664	-0.734658
	GPR137B	0.00505216	0.00397752	up	1.5093	1.5093	0.593879
	CD55	0.000337398	1.69771e-05	down	1.92489	-1.92489	-0.944774
	NOTCH2	0.00135442	0.000596387	down	1.5949	-1.5949	-0.67347
	DCBLD2	0.000495418	6.36796e-05	up	1.5378	1.5378	0.620872
	STOM	0.000675333	0.000129074	up	1.85378	1.85378	0.890469
	CLDN1	0.000138561	1.46758e-07	down	4.11731	-4.11731	-2.0417
	STEAP1	0.000297154	1.12815e-05	down	3.02138	-3.02138	-1.59521
	ITGB6	0.00199222	0.00115994	up	1.54808	1.54808	0.630478
	ITGB8	0.000523515	7.26895e-05	up	1.82418	1.82418	0.867251
	OSMR	0.00113664	0.000420121	down	1.63923	-1.63923	-0.713021
	ATP1B1	0.00121819	0.000481996	up	1.80816	1.80816	0.85452
	GPC6	0.000337398	1.73281e-05	up	1.91498	1.91498	0.937327
	CNR1	0.0019728	0.00113678	up	1.52676	1.52676	0.610476
	EFNB2	0.000871165	0.000239414	up	1.66242	1.66242	0.733284
	ENPEP	0.00388949	0.00290826	up	2.32095	2.32095	1.21471
	EPHA4	0.000742768	0.000174025	up	2.94745	2.94745	1.55947
	EPHB1	0.000956528	0.000294987	up	1.64346	1.64346	0.716732
	FGFR3	0.00100161	0.000326246	up	1.98301	1.98301	0.987693
	GABBR1	0.0012679	0.000518412	down	1.74061	-1.74061	-0.799595
	ICAM1	0.00135442	0.000596624	down	1.75817	-1.75817	-0.814076
	IL1RAP	0.00105077	0.000358676	up	1.90561	1.90561	0.930256
	IL6ST	0.00370503	0.00273213	up	1.66874	1.66874	0.738755
	TNFRSF9	0.000249963	6.47387e-06	down	2.99585	-2.99585	-1.58297
	KLRC1	0.00122219	0.000485946	down	2.42028	-2.42028	-1.27517
	KLRC2	0.000633716	0.000112154	down	2.79982	-2.79982	-1.48534
	LDLR	0.000429362	4.05572e-05	up	1.70331	1.70331	0.76834
	LIFR	0.00140766	0.000643069	up	1.57184	1.57184	0.65245
	SLC11A2	0.00233567	0.00145406	down	1.56809	-1.56809	-0.649006
	NTRK3	0.00359132	0.00262088	up	1.57258	1.57258	0.653136
	PCDH7	0.000896857	0.000256883	up	1.78589	1.78589	0.836647
	PIGR	0.000627782	0.000108482	down	2.76205	-2.76205	-1.46574
	PTGFR	0.00231863	0.00144122	down	1.63931	-1.63931	-0.713091
	PTPRB	0.000514351	6.83335e-05	up	1.65679	1.65679	0.728391
	PTPRD	0.000471118	5.6376e-05	up	1.61303	1.61303	0.689769
	PTPRG	0.001073	0.00037568	up	1.80314	1.80314	0.850515
	PTPRS	0.00127988	0.000530654	up	1.71104	1.71104	0.774874
	BMPR2	0.000789437	0.000198401	up	1.58893	1.58893	0.668055
	TPBG	0.00071744	0.000160693	down	1.50322	-1.50322	-0.588057
	TRPV1	0.00468886	0.00363093	up	1.67079	1.67079	0.740528
	GPR68	0.00184006	0.00100872	down	2.3035	-2.3035	-1.20383
	SLC4A4	0.000471118	5.62611e-05	up	1.68171	1.68171	0.749925
	ADAM9	0.00228968	0.00141828	up	1.56071	1.56071	0.642198
	GPR56	0.000232224	4.8112e-06	up	1.96461	1.96461	0.974242
	CD40	0.000676017	0.000130178	down	1.76643	-1.76643	-0.820839
	CD97	0.000200889	2.44557e-06	down	2.03249	-2.03249	-1.02325
	FZD7	0.000335994	1.63566e-05	down	1.52024	-1.52024	-0.604297
	CD24	0.000484159	5.97942e-05	up	1.50924	1.50924	0.593821
	ECE1	0.000637269	0.000112936	down	1.50576	-1.50576	-0.590494
	KPNA3	0.00100251	0.00032744	up	1.5563	1.5563	0.638118
	TGFBR2	0.000337398	1.80682e-05	up	1.63725	1.63725	0.711274
	CEPT1	0.000471118	5.52435e-05	down	1.63974	-1.63974	-0.713466
	PGRMC2	0.000431343	4.22033e-05	up	1.81404	1.81404	0.859206
	F3	0.000364741	2.45397e-05	down	1.72083	-1.72083	-0.783107
	LPHN2	0.000495049	6.33599e-05	up	1.92913	1.92913	0.947947
	SLC7A11	0.000174205	1.53311e-06	down	3.24224	-3.24224	-1.69699
	TMEM2	0.00105271	0.000360749	up	1.88449	1.88449	0.914177
	RNF144B	0.00024613	6.04026e-06	down	10.3935	-10.3935	-3.37761
	ENPP1	0.00274385	0.00183121	up	1.892	1.892	0.919915
	CA12	0.00040772	3.35461e-05	down	1.77332	-1.77332	-0.82645
	PNPLA3	0.00215758	0.00131628	up	1.67859	1.67859	0.747251
>	INTEGRAL_TO_MEMBRANE
	GYPC	0.000616413	0.000104214	down	1.57802	-1.57802	-0.658112
	SLC22A4	0.000937738	0.000281546	down	2.043	-2.043	-1.03069
	CXCR4	0.00215911	0.00131824	down	1.67709	-1.67709	-0.745964
	HFE	0.000429362	3.99852e-05	up	1.76621	1.76621	0.820659
	ROR1	0.000690795	0.000138987	up	1.55277	1.55277	0.63484
	GBA2	0.00436936	0.00334041	up	1.53693	1.53693	0.620054
	PIGS	0.000680351	0.000131665	up	1.5481	1.5481	0.630494
	TOMM22	0.000697867	0.000142764	down	2.25706	-2.25706	-1.17445
	HS3ST1	0.000783308	0.000192105	down	2.24271	-2.24271	-1.16524
	GPR98	0.00199642	0.0011653	down	1.712	-1.712	-0.77568
	BAMBI	0.000337398	1.84477e-05	up	1.58653	1.58653	0.665875
	HBEGF	0.000876061	0.00024223	up	1.62205	1.62205	0.697819
	APP	0.00131671	0.000567749	down	2.23477	-2.23477	-1.16013
	IFNAR2	0.000513877	6.79008e-05	down	1.67832	-1.67832	-0.74702
	SLC26A2	0.0014034	0.000640449	up	1.5181	1.5181	0.602271
	TSPAN13	0.000429362	4.13102e-05	down	1.68251	-1.68251	-0.750611
	CLEC2D	0.000683407	0.000135178	down	2.1524	-2.1524	-1.10595
	SLC1A4	0.00189873	0.00106878	down	1.664	-1.664	-0.734658
	GPR137B	0.00505216	0.00397752	up	1.5093	1.5093	0.593879
	CD55	0.000337398	1.69771e-05	down	1.92489	-1.92489	-0.944774
	NOTCH2	0.00135442	0.000596387	down	1.5949	-1.5949	-0.67347
	DCBLD2	0.000495418	6.36796e-05	up	1.5378	1.5378	0.620872
	STOM	0.000675333	0.000129074	up	1.85378	1.85378	0.890469
	CLDN1	0.000138561	1.46758e-07	down	4.11731	-4.11731	-2.0417
	STEAP1	0.000297154	1.12815e-05	down	3.02138	-3.02138	-1.59521
	ITGB6	0.00199222	0.00115994	up	1.54808	1.54808	0.630478
	ITGB8	0.000523515	7.26895e-05	up	1.82418	1.82418	0.867251
	OSMR	0.00113664	0.000420121	down	1.63923	-1.63923	-0.713021
	ATP1B1	0.00121819	0.000481996	up	1.80816	1.80816	0.85452
	GPC6	0.000337398	1.73281e-05	up	1.91498	1.91498	0.937327
	CNR1	0.0019728	0.00113678	up	1.52676	1.52676	0.610476
	EFNB2	0.000871165	0.000239414	up	1.66242	1.66242	0.733284
	ENPEP	0.00388949	0.00290826	up	2.32095	2.32095	1.21471
	EPHA4	0.000742768	0.000174025	up	2.94745	2.94745	1.55947
	EPHB1	0.000956528	0.000294987	up	1.64346	1.64346	0.716732
	FGFR3	0.00100161	0.000326246	up	1.98301	1.98301	0.987693
	GABBR1	0.0012679	0.000518412	down	1.74061	-1.74061	-0.799595
	ICAM1	0.00135442	0.000596624	down	1.75817	-1.75817	-0.814076
	IL1RAP	0.00105077	0.000358676	up	1.90561	1.90561	0.930256
	IL6ST	0.00370503	0.00273213	up	1.66874	1.66874	0.738755
	TNFRSF9	0.000249963	6.47387e-06	down	2.99585	-2.99585	-1.58297
	KLRC1	0.00122219	0.000485946	down	2.42028	-2.42028	-1.27517
	KLRC2	0.000633716	0.000112154	down	2.79982	-2.79982	-1.48534
	LDLR	0.000429362	4.05572e-05	up	1.70331	1.70331	0.76834
	LIFR	0.00140766	0.000643069	up	1.57184	1.57184	0.65245
	SLC11A2	0.00233567	0.00145406	down	1.56809	-1.56809	-0.649006
	NTRK3	0.00359132	0.00262088	up	1.57258	1.57258	0.653136
	PCDH7	0.000896857	0.000256883	up	1.78589	1.78589	0.836647
	PIGR	0.000627782	0.000108482	down	2.76205	-2.76205	-1.46574
	PTGFR	0.00231863	0.00144122	down	1.63931	-1.63931	-0.713091
	PTPRB	0.000514351	6.83335e-05	up	1.65679	1.65679	0.728391
	PTPRD	0.000471118	5.6376e-05	up	1.61303	1.61303	0.689769
	PTPRG	0.001073	0.00037568	up	1.80314	1.80314	0.850515
	PTPRS	0.00127988	0.000530654	up	1.71104	1.71104	0.774874
	BMPR2	0.000789437	0.000198401	up	1.58893	1.58893	0.668055
	TPBG	0.00071744	0.000160693	down	1.50322	-1.50322	-0.588057
	TRPV1	0.00468886	0.00363093	up	1.67079	1.67079	0.740528
	GPR68	0.00184006	0.00100872	down	2.3035	-2.3035	-1.20383
	SLC4A4	0.000471118	5.62611e-05	up	1.68171	1.68171	0.749925
	ADAM9	0.00228968	0.00141828	up	1.56071	1.56071	0.642198
	GPR56	0.000232224	4.8112e-06	up	1.96461	1.96461	0.974242
	CD40	0.000676017	0.000130178	down	1.76643	-1.76643	-0.820839
	CD97	0.000200889	2.44557e-06	down	2.03249	-2.03249	-1.02325
	FZD7	0.000335994	1.63566e-05	down	1.52024	-1.52024	-0.604297
	ECE1	0.000637269	0.000112936	down	1.50576	-1.50576	-0.590494
	KPNA3	0.00100251	0.00032744	up	1.5563	1.5563	0.638118
	TGFBR2	0.000337398	1.80682e-05	up	1.63725	1.63725	0.711274
	CEPT1	0.000471118	5.52435e-05	down	1.63974	-1.63974	-0.713466
	PGRMC2	0.000431343	4.22033e-05	up	1.81404	1.81404	0.859206
	F3	0.000364741	2.45397e-05	down	1.72083	-1.72083	-0.783107
	LPHN2	0.000495049	6.33599e-05	up	1.92913	1.92913	0.947947
	SLC7A11	0.000174205	1.53311e-06	down	3.24224	-3.24224	-1.69699
	TMEM2	0.00105271	0.000360749	up	1.88449	1.88449	0.914177
	RNF144B	0.00024613	6.04026e-06	down	10.3935	-10.3935	-3.37761
	ENPP1	0.00274385	0.00183121	up	1.892	1.892	0.919915
	CA12	0.00040772	3.35461e-05	down	1.77332	-1.77332	-0.82645
	PNPLA3	0.00215758	0.00131628	up	1.67859	1.67859	0.747251
>	PLASMA_MEMBRANE_PART
	GYPC	0.000616413	0.000104214	down	1.57802	-1.57802	-0.658112
	SLC22A4	0.000937738	0.000281546	down	2.043	-2.043	-1.03069
	CXCR4	0.00215911	0.00131824	down	1.67709	-1.67709	-0.745964
	HFE	0.000429362	3.99852e-05	up	1.76621	1.76621	0.820659
	ROR1	0.000690795	0.000138987	up	1.55277	1.55277	0.63484
	B4GALT1	0.000549137	8.12513e-05	down	2.18905	-2.18905	-1.1303
	CTNNB1	0.000814449	0.000212304	up	1.58448	1.58448	0.664006
	EGFR	0.00304077	0.00209864	up	1.77471	1.77471	0.827586
	MALL	0.00167454	0.000861768	down	1.57592	-1.57592	-0.656198
	CDH13	0.00294649	0.0020145	down	1.68676	-1.68676	-0.754255
	HBEGF	0.000876061	0.00024223	up	1.62205	1.62205	0.697819
	APP	0.00131671	0.000567749	down	2.23477	-2.23477	-1.16013
	IFNAR2	0.000513877	6.79008e-05	down	1.67832	-1.67832	-0.74702
	SLC26A2	0.0014034	0.000640449	up	1.5181	1.5181	0.602271
	TSPAN13	0.000429362	4.13102e-05	down	1.68251	-1.68251	-0.750611
	CLEC2D	0.000683407	0.000135178	down	2.1524	-2.1524	-1.10595
	SLC1A4	0.00189873	0.00106878	down	1.664	-1.664	-0.734658
	GPR137B	0.00505216	0.00397752	up	1.5093	1.5093	0.593879
	CD55	0.000337398	1.69771e-05	down	1.92489	-1.92489	-0.944774
	NOTCH2	0.00135442	0.000596387	down	1.5949	-1.5949	-0.67347
	DCBLD2	0.000495418	6.36796e-05	up	1.5378	1.5378	0.620872
	STOM	0.000675333	0.000129074	up	1.85378	1.85378	0.890469
	CLDN1	0.000138561	1.46758e-07	down	4.11731	-4.11731	-2.0417
	STEAP1	0.000297154	1.12815e-05	down	3.02138	-3.02138	-1.59521
	ITGB6	0.00199222	0.00115994	up	1.54808	1.54808	0.630478
	ITGB8	0.000523515	7.26895e-05	up	1.82418	1.82418	0.867251
	OSMR	0.00113664	0.000420121	down	1.63923	-1.63923	-0.713021
	ATP1B1	0.00121819	0.000481996	up	1.80816	1.80816	0.85452
	GPC6	0.000337398	1.73281e-05	up	1.91498	1.91498	0.937327
	CNR1	0.0019728	0.00113678	up	1.52676	1.52676	0.610476
	EFNB2	0.000871165	0.000239414	up	1.66242	1.66242	0.733284
	ENPEP	0.00388949	0.00290826	up	2.32095	2.32095	1.21471
	EPHA4	0.000742768	0.000174025	up	2.94745	2.94745	1.55947
	EPHB1	0.000956528	0.000294987	up	1.64346	1.64346	0.716732
	FGFR3	0.00100161	0.000326246	up	1.98301	1.98301	0.987693
	GABBR1	0.0012679	0.000518412	down	1.74061	-1.74061	-0.799595
	ICAM1	0.00135442	0.000596624	down	1.75817	-1.75817	-0.814076
	IL1RAP	0.00105077	0.000358676	up	1.90561	1.90561	0.930256
	IL6ST	0.00370503	0.00273213	up	1.66874	1.66874	0.738755
	TNFRSF9	0.000249963	6.47387e-06	down	2.99585	-2.99585	-1.58297
	KLRC1	0.00122219	0.000485946	down	2.42028	-2.42028	-1.27517
	KLRC2	0.000633716	0.000112154	down	2.79982	-2.79982	-1.48534
	LDLR	0.000429362	4.05572e-05	up	1.70331	1.70331	0.76834
	LIFR	0.00140766	0.000643069	up	1.57184	1.57184	0.65245
	SLC11A2	0.00233567	0.00145406	down	1.56809	-1.56809	-0.649006
	NTRK3	0.00359132	0.00262088	up	1.57258	1.57258	0.653136
	PCDH7	0.000896857	0.000256883	up	1.78589	1.78589	0.836647
	PIGR	0.000627782	0.000108482	down	2.76205	-2.76205	-1.46574
	PTGFR	0.00231863	0.00144122	down	1.63931	-1.63931	-0.713091
	PTPRB	0.000514351	6.83335e-05	up	1.65679	1.65679	0.728391
	PTPRD	0.000471118	5.6376e-05	up	1.61303	1.61303	0.689769
	PTPRG	0.001073	0.00037568	up	1.80314	1.80314	0.850515
	PTPRS	0.00127988	0.000530654	up	1.71104	1.71104	0.774874
	BMPR2	0.000789437	0.000198401	up	1.58893	1.58893	0.668055
	TPBG	0.00071744	0.000160693	down	1.50322	-1.50322	-0.588057
	TRPV1	0.00468886	0.00363093	up	1.67079	1.67079	0.740528
	GPR68	0.00184006	0.00100872	down	2.3035	-2.3035	-1.20383
	SLC4A4	0.000471118	5.62611e-05	up	1.68171	1.68171	0.749925
	ADAM9	0.00228968	0.00141828	up	1.56071	1.56071	0.642198
	GPR56	0.000232224	4.8112e-06	up	1.96461	1.96461	0.974242
	CD40	0.000676017	0.000130178	down	1.76643	-1.76643	-0.820839
	CD97	0.000200889	2.44557e-06	down	2.03249	-2.03249	-1.02325
	CD24	0.000484159	5.97942e-05	up	1.50924	1.50924	0.593821
	CNN2	0.0010769	0.000379605	up	1.59087	1.59087	0.669812
	GJB2	0.00156793	0.00077271	down	1.8786	-1.8786	-0.909659
	CLDN12	0.0030294	0.00208934	down	1.62503	-1.62503	-0.700462
	CLDN2	0.00126588	0.000516673	up	2.93877	2.93877	1.55521
	ACTN1	0.000468694	5.38807e-05	up	1.53005	1.53005	0.613577
	DAB2	0.00138117	0.000623696	up	1.78945	1.78945	0.839514
>	INTRINSIC_TO_PLASMA_MEMBRANE
	GYPC	0.000616413	0.000104214	down	1.57802	-1.57802	-0.658112
	SLC22A4	0.000937738	0.000281546	down	2.043	-2.043	-1.03069
	CXCR4	0.00215911	0.00131824	down	1.67709	-1.67709	-0.745964
	HFE	0.000429362	3.99852e-05	up	1.76621	1.76621	0.820659
	ROR1	0.000690795	0.000138987	up	1.55277	1.55277	0.63484
	HBEGF	0.000876061	0.00024223	up	1.62205	1.62205	0.697819
	APP	0.00131671	0.000567749	down	2.23477	-2.23477	-1.16013
	IFNAR2	0.000513877	6.79008e-05	down	1.67832	-1.67832	-0.74702
	SLC26A2	0.0014034	0.000640449	up	1.5181	1.5181	0.602271
	TSPAN13	0.000429362	4.13102e-05	down	1.68251	-1.68251	-0.750611
	CLEC2D	0.000683407	0.000135178	down	2.1524	-2.1524	-1.10595
	SLC1A4	0.00189873	0.00106878	down	1.664	-1.664	-0.734658
	GPR137B	0.00505216	0.00397752	up	1.5093	1.5093	0.593879
	CD55	0.000337398	1.69771e-05	down	1.92489	-1.92489	-0.944774
	NOTCH2	0.00135442	0.000596387	down	1.5949	-1.5949	-0.67347
	DCBLD2	0.000495418	6.36796e-05	up	1.5378	1.5378	0.620872
	STOM	0.000675333	0.000129074	up	1.85378	1.85378	0.890469
	CLDN1	0.000138561	1.46758e-07	down	4.11731	-4.11731	-2.0417
	STEAP1	0.000297154	1.12815e-05	down	3.02138	-3.02138	-1.59521
	ITGB6	0.00199222	0.00115994	up	1.54808	1.54808	0.630478
	ITGB8	0.000523515	7.26895e-05	up	1.82418	1.82418	0.867251
	OSMR	0.00113664	0.000420121	down	1.63923	-1.63923	-0.713021
	ATP1B1	0.00121819	0.000481996	up	1.80816	1.80816	0.85452
	GPC6	0.000337398	1.73281e-05	up	1.91498	1.91498	0.937327
	CNR1	0.0019728	0.00113678	up	1.52676	1.52676	0.610476
	EFNB2	0.000871165	0.000239414	up	1.66242	1.66242	0.733284
	ENPEP	0.00388949	0.00290826	up	2.32095	2.32095	1.21471
	EPHA4	0.000742768	0.000174025	up	2.94745	2.94745	1.55947
	EPHB1	0.000956528	0.000294987	up	1.64346	1.64346	0.716732
	FGFR3	0.00100161	0.000326246	up	1.98301	1.98301	0.987693
	GABBR1	0.0012679	0.000518412	down	1.74061	-1.74061	-0.799595
	ICAM1	0.00135442	0.000596624	down	1.75817	-1.75817	-0.814076
	IL1RAP	0.00105077	0.000358676	up	1.90561	1.90561	0.930256
	IL6ST	0.00370503	0.00273213	up	1.66874	1.66874	0.738755
	TNFRSF9	0.000249963	6.47387e-06	down	2.99585	-2.99585	-1.58297
	KLRC1	0.00122219	0.000485946	down	2.42028	-2.42028	-1.27517
	KLRC2	0.000633716	0.000112154	down	2.79982	-2.79982	-1.48534
	LDLR	0.000429362	4.05572e-05	up	1.70331	1.70331	0.76834
	LIFR	0.00140766	0.000643069	up	1.57184	1.57184	0.65245
	SLC11A2	0.00233567	0.00145406	down	1.56809	-1.56809	-0.649006
	NTRK3	0.00359132	0.00262088	up	1.57258	1.57258	0.653136
	PCDH7	0.000896857	0.000256883	up	1.78589	1.78589	0.836647
	PIGR	0.000627782	0.000108482	down	2.76205	-2.76205	-1.46574
	PTGFR	0.00231863	0.00144122	down	1.63931	-1.63931	-0.713091
	PTPRB	0.000514351	6.83335e-05	up	1.65679	1.65679	0.728391
	PTPRD	0.000471118	5.6376e-05	up	1.61303	1.61303	0.689769
	PTPRG	0.001073	0.00037568	up	1.80314	1.80314	0.850515
	PTPRS	0.00127988	0.000530654	up	1.71104	1.71104	0.774874
	BMPR2	0.000789437	0.000198401	up	1.58893	1.58893	0.668055
	TPBG	0.00071744	0.000160693	down	1.50322	-1.50322	-0.588057
	TRPV1	0.00468886	0.00363093	up	1.67079	1.67079	0.740528
	GPR68	0.00184006	0.00100872	down	2.3035	-2.3035	-1.20383
	SLC4A4	0.000471118	5.62611e-05	up	1.68171	1.68171	0.749925
	ADAM9	0.00228968	0.00141828	up	1.56071	1.56071	0.642198
	GPR56	0.000232224	4.8112e-06	up	1.96461	1.96461	0.974242
	CD40	0.000676017	0.000130178	down	1.76643	-1.76643	-0.820839
	CD97	0.000200889	2.44557e-06	down	2.03249	-2.03249	-1.02325
	CD24	0.000484159	5.97942e-05	up	1.50924	1.50924	0.593821
>	CYTOPLASMIC_PART
	GYPC	0.000616413	0.000104214	down	1.57802	-1.57802	-0.658112
	SLC22A4	0.000937738	0.000281546	down	2.043	-2.043	-1.03069
	B4GALT1	0.000549137	8.12513e-05	down	2.18905	-2.18905	-1.1303
	CTNNB1	0.000814449	0.000212304	up	1.58448	1.58448	0.664006
	EGFR	0.00304077	0.00209864	up	1.77471	1.77471	0.827586
	MALL	0.00167454	0.000861768	down	1.57592	-1.57592	-0.656198
	GBA2	0.00436936	0.00334041	up	1.53693	1.53693	0.620054
	PIGS	0.000680351	0.000131665	up	1.5481	1.5481	0.630494
	TOMM22	0.000697867	0.000142764	down	2.25706	-2.25706	-1.17445
	HS3ST1	0.000783308	0.000192105	down	2.24271	-2.24271	-1.16524
	LAMP2	0.000533739	7.6541e-05	down	3.63634	-3.63634	-1.86249
	DHCR7	0.001656	0.000845872	up	1.76694	1.76694	0.821255
	KIF1B	0.0006307	0.000110074	up	1.61418	1.61418	0.690801
	HMGCR	0.0013169	0.000569354	up	1.7347	1.7347	0.794687
	PLCE1	0.0027304	0.00182158	up	1.65748	1.65748	0.72899
	CRIPAK	0.00323267	0.00227837	down	1.53814	-1.53814	-0.621187
	SRGN	0.00034731	1.97392e-05	down	1.9622	-1.9622	-0.972471
	PLIN2	0.000294524	1.09475e-05	down	1.56308	-1.56308	-0.644387
	PDLIM5	0.00205046	0.00121306	up	1.56389	1.56389	0.645142
	TPST2	0.000889518	0.000251497	up	1.53547	1.53547	0.618677
	CYFIP2	0.023694	0.0227678	up	1.6491	1.6491	0.72168
	HAX1	0.000170965	1.00606e-06	down	1.74998	-1.74998	-0.807342
	P4HB	0.00316403	0.00220799	up	1.78732	1.78732	0.837801
	SPTBN1	0.00422359	0.00320162	down	1.5431	-1.5431	-0.625833
	RAB3IP	0.00177215	0.000954317	down	1.89923	-1.89923	-0.925413
	MYL9	0.000216879	3.61005e-06	up	1.92424	1.92424	0.944289
	CCNA1	0.00350894	0.00254545	down	1.94607	-1.94607	-0.960561
	MTSS1	0.000364299	2.29245e-05	down	1.63678	-1.63678	-0.710857
	CLASP2	0.00173332	0.000911966	down	1.60792	-1.60792	-0.685194
	TUBE1	0.000258099	8.26959e-06	down	2.81708	-2.81708	-1.4942
	PCGF5	0.000841469	0.00022436	down	1.55236	-1.55236	-0.634463
	SERP1	0.00323741	0.00228249	up	1.64205	1.64205	0.715502
	MRPS16	0.000646934	0.000117375	down	1.95864	-1.95864	-0.969852
	SEC23A	0.000912431	0.000266071	up	1.52375	1.52375	0.607622
	TPD52	0.0015768	0.000779703	down	1.6407	-1.6407	-0.71431
	IKBIP	0.000220939	3.9613e-06	up	1.55926	1.55926	0.640861
	IDS	0.000468694	5.38641e-05	up	1.53837	1.53837	0.621404
	GOLT1B	0.000488823	6.15424e-05	down	1.6513	-1.6513	-0.723601
	PLOD2	0.000675833	0.000129688	up	1.66453	1.66453	0.735113
	ERO1LB	0.000618683	0.000104746	down	2.29802	-2.29802	-1.20039
	SEC23IP	0.00130099	0.000554959	up	1.50267	1.50267	0.58753
	FN1	0.000540408	7.83388e-05	down	1.79758	-1.79758	-0.846057
	SURF4	0.000485184	6.03895e-05	down	1.5351	-1.5351	-0.618328
	SERPINH1	0.000671297	0.000127498	up	1.78398	1.78398	0.835096
	GUCY1A3	0.00107105	0.000373713	up	1.55671	1.55671	0.638496
	EIF4E	0.00309531	0.00214712	down	1.63233	-1.63233	-0.706933
	EIF4G2	0.000698987	0.000147329	up	1.54007	1.54007	0.622995
	MAP3K8	0.000297154	1.16154e-05	down	5.36771	-5.36771	-2.42431
	AKR1C1	0.00294801	0.00201832	down	2.08105	-2.08105	-1.05731
	GLRX	0.00189873	0.00106957	down	1.50348	-1.50348	-0.588304
	XIAP	0.000638688	0.000114412	down	1.63044	-1.63044	-0.705263
	IDH1	0.00119918	0.000469606	up	1.57637	1.57637	0.656604
	LCP1	0.00133641	0.000584238	down	1.55522	-1.55522	-0.637117
	SCG5	0.000262706	8.81986e-06	down	3.43114	-3.43114	-1.77869
	TMEM187	0.000809366	0.000210396	down	1.7889	-1.7889	-0.839073
	CRISPLD2	0.000213725	2.81844e-06	up	1.98699	1.98699	0.990587
	CHST2	0.0112843	0.0101766	up	2.16496	2.16496	1.11434
	MAOB	0.00058674	9.26666e-05	up	2.13303	2.13303	1.0929
	ARL1	0.00251111	0.00161746	down	1.53666	-1.53666	-0.6198
	SLC35B4	0.00118796	0.000462734	up	1.51976	1.51976	0.603844
	GALNT4	0.00088663	0.000249617	up	1.54517	1.54517	0.627763
	MTHFD2	0.000280182	9.64415e-06	down	1.79149	-1.79149	-0.841158
	CRY1	0.00128505	0.000538109	down	1.61158	-1.61158	-0.688474
	ARG2	0.00151492	0.000724333	down	1.65404	-1.65404	-0.725997
	PCK2	0.000428045	3.83041e-05	down	2.46217	-2.46217	-1.29993
	PMAIP1	0.000297154	1.15387e-05	down	2.46069	-2.46069	-1.29906
	SHMT2	0.000858818	0.000234167	down	1.83642	-1.83642	-0.876895
	SOD2	0.000170965	9.11854e-07	down	6.41139	-6.41139	-2.68064
	TPD52L1	0.000332515	1.61074e-05	down	1.74868	-1.74868	-0.806268
	IDI1	0.000896857	0.000256923	up	1.91677	1.91677	0.938679
>	INTEGRAL_TO_PLASMA_MEMBRANE
	GYPC	0.000616413	0.000104214	down	1.57802	-1.57802	-0.658112
	SLC22A4	0.000937738	0.000281546	down	2.043	-2.043	-1.03069
	CXCR4	0.00215911	0.00131824	down	1.67709	-1.67709	-0.745964
	HFE	0.000429362	3.99852e-05	up	1.76621	1.76621	0.820659
	ROR1	0.000690795	0.000138987	up	1.55277	1.55277	0.63484
	HBEGF	0.000876061	0.00024223	up	1.62205	1.62205	0.697819
	APP	0.00131671	0.000567749	down	2.23477	-2.23477	-1.16013
	IFNAR2	0.000513877	6.79008e-05	down	1.67832	-1.67832	-0.74702
	SLC26A2	0.0014034	0.000640449	up	1.5181	1.5181	0.602271
	TSPAN13	0.000429362	4.13102e-05	down	1.68251	-1.68251	-0.750611
	CLEC2D	0.000683407	0.000135178	down	2.1524	-2.1524	-1.10595
	SLC1A4	0.00189873	0.00106878	down	1.664	-1.664	-0.734658
	GPR137B	0.00505216	0.00397752	up	1.5093	1.5093	0.593879
	CD55	0.000337398	1.69771e-05	down	1.92489	-1.92489	-0.944774
	NOTCH2	0.00135442	0.000596387	down	1.5949	-1.5949	-0.67347
	DCBLD2	0.000495418	6.36796e-05	up	1.5378	1.5378	0.620872
	STOM	0.000675333	0.000129074	up	1.85378	1.85378	0.890469
	CLDN1	0.000138561	1.46758e-07	down	4.11731	-4.11731	-2.0417
	STEAP1	0.000297154	1.12815e-05	down	3.02138	-3.02138	-1.59521
	ITGB6	0.00199222	0.00115994	up	1.54808	1.54808	0.630478
	ITGB8	0.000523515	7.26895e-05	up	1.82418	1.82418	0.867251
	OSMR	0.00113664	0.000420121	down	1.63923	-1.63923	-0.713021
	ATP1B1	0.00121819	0.000481996	up	1.80816	1.80816	0.85452
	GPC6	0.000337398	1.73281e-05	up	1.91498	1.91498	0.937327
	CNR1	0.0019728	0.00113678	up	1.52676	1.52676	0.610476
	EFNB2	0.000871165	0.000239414	up	1.66242	1.66242	0.733284
	ENPEP	0.00388949	0.00290826	up	2.32095	2.32095	1.21471
	EPHA4	0.000742768	0.000174025	up	2.94745	2.94745	1.55947
	EPHB1	0.000956528	0.000294987	up	1.64346	1.64346	0.716732
	FGFR3	0.00100161	0.000326246	up	1.98301	1.98301	0.987693
	GABBR1	0.0012679	0.000518412	down	1.74061	-1.74061	-0.799595
	ICAM1	0.00135442	0.000596624	down	1.75817	-1.75817	-0.814076
	IL1RAP	0.00105077	0.000358676	up	1.90561	1.90561	0.930256
	IL6ST	0.00370503	0.00273213	up	1.66874	1.66874	0.738755
	TNFRSF9	0.000249963	6.47387e-06	down	2.99585	-2.99585	-1.58297
	KLRC1	0.00122219	0.000485946	down	2.42028	-2.42028	-1.27517
	KLRC2	0.000633716	0.000112154	down	2.79982	-2.79982	-1.48534
	LDLR	0.000429362	4.05572e-05	up	1.70331	1.70331	0.76834
	LIFR	0.00140766	0.000643069	up	1.57184	1.57184	0.65245
	SLC11A2	0.00233567	0.00145406	down	1.56809	-1.56809	-0.649006
	NTRK3	0.00359132	0.00262088	up	1.57258	1.57258	0.653136
	PCDH7	0.000896857	0.000256883	up	1.78589	1.78589	0.836647
	PIGR	0.000627782	0.000108482	down	2.76205	-2.76205	-1.46574
	PTGFR	0.00231863	0.00144122	down	1.63931	-1.63931	-0.713091
	PTPRB	0.000514351	6.83335e-05	up	1.65679	1.65679	0.728391
	PTPRD	0.000471118	5.6376e-05	up	1.61303	1.61303	0.689769
	PTPRG	0.001073	0.00037568	up	1.80314	1.80314	0.850515
	PTPRS	0.00127988	0.000530654	up	1.71104	1.71104	0.774874
	BMPR2	0.000789437	0.000198401	up	1.58893	1.58893	0.668055
	TPBG	0.00071744	0.000160693	down	1.50322	-1.50322	-0.588057
	TRPV1	0.00468886	0.00363093	up	1.67079	1.67079	0.740528
	GPR68	0.00184006	0.00100872	down	2.3035	-2.3035	-1.20383
	SLC4A4	0.000471118	5.62611e-05	up	1.68171	1.68171	0.749925
	ADAM9	0.00228968	0.00141828	up	1.56071	1.56071	0.642198
	GPR56	0.000232224	4.8112e-06	up	1.96461	1.96461	0.974242
	CD40	0.000676017	0.000130178	down	1.76643	-1.76643	-0.820839
	CD97	0.000200889	2.44557e-06	down	2.03249	-2.03249	-1.02325
>	EXTRACELLULAR_REGION
	CDH13	0.00294649	0.0020145	down	1.68676	-1.68676	-0.754255
	SRGN	0.00034731	1.97392e-05	down	1.9622	-1.9622	-0.972471
	PLIN2	0.000294524	1.09475e-05	down	1.56308	-1.56308	-0.644387
	HBEGF	0.000876061	0.00024223	up	1.62205	1.62205	0.697819
	APP	0.00131671	0.000567749	down	2.23477	-2.23477	-1.16013
	IFNAR2	0.000513877	6.79008e-05	down	1.67832	-1.67832	-0.74702
	COL13A1	0.00129873	0.000552056	up	3.2105	3.2105	1.6828
	CTGF	0.00217823	0.00133253	up	1.67128	1.67128	0.740958
	EDN1	0.000258099	8.19884e-06	up	2.26722	2.26722	1.18092
	CXCL2	0.000364741	2.40237e-05	down	3.13926	-3.13926	-1.65043
	INHBA	0.000760592	0.000183308	down	1.50173	-1.50173	-0.586623
	CP	0.00058674	9.32009e-05	down	1.65765	-1.65765	-0.729136
	AKR1B1	0.000213725	2.75767e-06	down	2.00873	-2.00873	-1.00628
	CXCL1	0.000429362	4.12219e-05	down	5.97852	-5.97852	-2.57979
	CXCL3	0.000501047	6.50336e-05	down	6.95111	-6.95111	-2.79724
	HABP2	0.000966625	0.000301346	up	1.56367	1.56367	0.64494
	CFH	0.00471889	0.00366648	up	1.61637	1.61637	0.692761
	CFHR1	0.000366773	2.50672e-05	up	2.80566	2.80566	1.48834
	IL6	0.00024754	6.29238e-06	down	5.67835	-5.67835	-2.50547
	IL8	0.000785688	0.000196392	down	48.2466	-48.2466	-5.59236
	LGALS8	0.00218943	0.00133991	down	1.52429	-1.52429	-0.608139
	MMP7	0.000683407	0.000134226	down	2.61868	-2.61868	-1.38884
	SERPINA1	0.000484256	5.99224e-05	down	2.63318	-2.63318	-1.39681
	CCL2	0.000807015	0.000208231	down	4.05049	-4.05049	-2.0181
	CCL20	0.000161964	6.03212e-07	down	49.4052	-49.4052	-5.62659
	SEMA3F	0.0108419	0.00973949	up	1.56192	1.56192	0.643325
	TNFAIP2	0.000364299	2.32109e-05	down	1.68491	-1.68491	-0.75267
	COL6A3	0.00126554	0.000516232	up	1.54881	1.54881	0.631157
	LAMA3	0.000367451	2.54066e-05	up	1.69078	1.69078	0.757692
	ADAMTS5	0.000337398	1.77336e-05	up	2.60335	2.60335	1.38037
	VCAN	0.00175824	0.000936519	up	1.53787	1.53787	0.620933
	EFEMP1	0.00108882	0.000388193	up	1.65094	1.65094	0.723287
	INHBB	0.000783308	0.000192189	up	1.62315	1.62315	0.698794
	PRG2	0.000352938	2.08564e-05	down	1.68987	-1.68987	-0.75691
	PTX3	0.000401731	3.26283e-05	down	4.09413	-4.09413	-2.03356
	GDF15	0.00117986	0.00044842	down	1.51915	-1.51915	-0.603261
>	EXTRACELLULAR_REGION_PART
	CDH13	0.00294649	0.0020145	down	1.68676	-1.68676	-0.754255
	SRGN	0.00034731	1.97392e-05	down	1.9622	-1.9622	-0.972471
	HBEGF	0.000876061	0.00024223	up	1.62205	1.62205	0.697819
	COL13A1	0.00129873	0.000552056	up	3.2105	3.2105	1.6828
	CTGF	0.00217823	0.00133253	up	1.67128	1.67128	0.740958
	EDN1	0.000258099	8.19884e-06	up	2.26722	2.26722	1.18092
	CXCL2	0.000364741	2.40237e-05	down	3.13926	-3.13926	-1.65043
	INHBA	0.000760592	0.000183308	down	1.50173	-1.50173	-0.586623
	CP	0.00058674	9.32009e-05	down	1.65765	-1.65765	-0.729136
	AKR1B1	0.000213725	2.75767e-06	down	2.00873	-2.00873	-1.00628
	CXCL1	0.000429362	4.12219e-05	down	5.97852	-5.97852	-2.57979
	CXCL3	0.000501047	6.50336e-05	down	6.95111	-6.95111	-2.79724
	HABP2	0.000966625	0.000301346	up	1.56367	1.56367	0.64494
	CFH	0.00471889	0.00366648	up	1.61637	1.61637	0.692761
	CFHR1	0.000366773	2.50672e-05	up	2.80566	2.80566	1.48834
	IL6	0.00024754	6.29238e-06	down	5.67835	-5.67835	-2.50547
	IL8	0.000785688	0.000196392	down	48.2466	-48.2466	-5.59236
	LGALS8	0.00218943	0.00133991	down	1.52429	-1.52429	-0.608139
	MMP7	0.000683407	0.000134226	down	2.61868	-2.61868	-1.38884
	SERPINA1	0.000484256	5.99224e-05	down	2.63318	-2.63318	-1.39681
	CCL2	0.000807015	0.000208231	down	4.05049	-4.05049	-2.0181
	CCL20	0.000161964	6.03212e-07	down	49.4052	-49.4052	-5.62659
	SEMA3F	0.0108419	0.00973949	up	1.56192	1.56192	0.643325
	TNFAIP2	0.000364299	2.32109e-05	down	1.68491	-1.68491	-0.75267
	COL6A3	0.00126554	0.000516232	up	1.54881	1.54881	0.631157
	LAMA3	0.000367451	2.54066e-05	up	1.69078	1.69078	0.757692
	ADAMTS5	0.000337398	1.77336e-05	up	2.60335	2.60335	1.38037
	VCAN	0.00175824	0.000936519	up	1.53787	1.53787	0.620933
	EFEMP1	0.00108882	0.000388193	up	1.65094	1.65094	0.723287
>	CELL_FRACTION
	GBA2	0.00436936	0.00334041	up	1.53693	1.53693	0.620054
	LAMP2	0.000533739	7.6541e-05	down	3.63634	-3.63634	-1.86249
	PLCE1	0.0027304	0.00182158	up	1.65748	1.65748	0.72899
	PDLIM5	0.00205046	0.00121306	up	1.56389	1.56389	0.645142
	TPST2	0.000889518	0.000251497	up	1.53547	1.53547	0.618677
	CYFIP2	0.023694	0.0227678	up	1.6491	1.6491	0.72168
	HAX1	0.000170965	1.00606e-06	down	1.74998	-1.74998	-0.807342
	ITGB3BP	0.00110529	0.000401031	down	1.69129	-1.69129	-0.758127
	AARS	0.000523669	7.39224e-05	down	1.78384	-1.78384	-0.834983
	DUSP6	0.000698987	0.000148106	down	1.86528	-1.86528	-0.899388
	HMGCS1	0.000742162	0.000173573	up	1.75291	1.75291	0.809751
	WARS	0.000742162	0.000173528	down	1.72185	-1.72185	-0.783961
	CARS	0.00122038	0.000484025	down	1.50528	-1.50528	-0.590028
	SLC26A2	0.0014034	0.000640449	up	1.5181	1.5181	0.602271
	TSPAN13	0.000429362	4.13102e-05	down	1.68251	-1.68251	-0.750611
	CLEC2D	0.000683407	0.000135178	down	2.1524	-2.1524	-1.10595
	SLC1A4	0.00189873	0.00106878	down	1.664	-1.664	-0.734658
	GPR137B	0.00505216	0.00397752	up	1.5093	1.5093	0.593879
	CD55	0.000337398	1.69771e-05	down	1.92489	-1.92489	-0.944774
	ECE1	0.000637269	0.000112936	down	1.50576	-1.50576	-0.590494
	UTRN	0.00104498	0.000355055	up	1.50442	1.50442	0.589208
	EDN1	0.000258099	8.19884e-06	up	2.26722	2.26722	1.18092
	CXCL2	0.000364741	2.40237e-05	down	3.13926	-3.13926	-1.65043
	BCL2L11	0.00532794	0.00424319	up	1.53449	1.53449	0.617759
	GCNT2	0.00247377	0.00158534	down	1.64974	-1.64974	-0.722236
	NT5E	0.00594489	0.00484287	down	1.97718	-1.97718	-0.983443
	RECK	0.00130329	0.000557257	up	5.08746	5.08746	2.34695
	NRP2	0.000515482	6.95694e-05	down	1.63349	-1.63349	-0.707961
	PTGES	0.000352938	2.07211e-05	down	2.19985	-2.19985	-1.13741
	CD59	0.00137427	0.000613642	down	1.52577	-1.52577	-0.609537
	ASNS	0.000468694	5.41698e-05	down	2.09459	-2.09459	-1.06667
	TNF	0.000670179	0.00012556	down	3.46579	-3.46579	-1.79318
>	EXTRACELLULAR_SPACE
	CDH13	0.00294649	0.0020145	down	1.68676	-1.68676	-0.754255
	SRGN	0.00034731	1.97392e-05	down	1.9622	-1.9622	-0.972471
	HBEGF	0.000876061	0.00024223	up	1.62205	1.62205	0.697819
	EDN1	0.000258099	8.19884e-06	up	2.26722	2.26722	1.18092
	CXCL2	0.000364741	2.40237e-05	down	3.13926	-3.13926	-1.65043
	INHBA	0.000760592	0.000183308	down	1.50173	-1.50173	-0.586623
	CP	0.00058674	9.32009e-05	down	1.65765	-1.65765	-0.729136
	AKR1B1	0.000213725	2.75767e-06	down	2.00873	-2.00873	-1.00628
	CXCL1	0.000429362	4.12219e-05	down	5.97852	-5.97852	-2.57979
	CXCL3	0.000501047	6.50336e-05	down	6.95111	-6.95111	-2.79724
	HABP2	0.000966625	0.000301346	up	1.56367	1.56367	0.64494
	CFH	0.00471889	0.00366648	up	1.61637	1.61637	0.692761
	CFHR1	0.000366773	2.50672e-05	up	2.80566	2.80566	1.48834
	IL6	0.00024754	6.29238e-06	down	5.67835	-5.67835	-2.50547
	IL8	0.000785688	0.000196392	down	48.2466	-48.2466	-5.59236
	LGALS8	0.00218943	0.00133991	down	1.52429	-1.52429	-0.608139
	MMP7	0.000683407	0.000134226	down	2.61868	-2.61868	-1.38884
	SERPINA1	0.000484256	5.99224e-05	down	2.63318	-2.63318	-1.39681
	CCL2	0.000807015	0.000208231	down	4.05049	-4.05049	-2.0181
	CCL20	0.000161964	6.03212e-07	down	49.4052	-49.4052	-5.62659
	SEMA3F	0.0108419	0.00973949	up	1.56192	1.56192	0.643325
	TNFAIP2	0.000364299	2.32109e-05	down	1.68491	-1.68491	-0.75267
>	CELL_SURFACE
	B4GALT1	0.000549137	8.12513e-05	down	2.18905	-2.18905	-1.1303
	GPR98	0.00199642	0.0011653	down	1.712	-1.712	-0.77568
	P4HB	0.00316403	0.00220799	up	1.78732	1.78732	0.837801
	APP	0.00131671	0.000567749	down	2.23477	-2.23477	-1.16013
	NOTCH2	0.00135442	0.000596387	down	1.5949	-1.5949	-0.67347
	DCBLD2	0.000495418	6.36796e-05	up	1.5378	1.5378	0.620872
	CD24	0.000484159	5.97942e-05	up	1.50924	1.50924	0.593821
	PLAUR	0.000753758	0.00017895	down	1.9527	-1.9527	-0.96547
	FGFR2	0.0020137	0.00117828	up	1.81583	1.81583	0.860626
	HSPA8	0.00155062	0.000753624	up	1.84661	1.84661	0.884876
	IRAK2	0.000286203	1.01578e-05	down	3.6127	-3.6127	-1.85308
	DSCAML1	0.000703825	0.000151398	down	1.60392	-1.60392	-0.681601
>	NUCLEUS
	CTNNB1	0.000814449	0.000212304	up	1.58448	1.58448	0.664006
	EGFR	0.00304077	0.00209864	up	1.77471	1.77471	0.827586
	DHCR7	0.001656	0.000845872	up	1.76694	1.76694	0.821255
	CRIPAK	0.00323267	0.00227837	down	1.53814	-1.53814	-0.621187
	SPTBN1	0.00422359	0.00320162	down	1.5431	-1.5431	-0.625833
	RAB3IP	0.00177215	0.000954317	down	1.89923	-1.89923	-0.925413
	ITGB3BP	0.00110529	0.000401031	down	1.69129	-1.69129	-0.758127
	ACTB	0.0033092	0.00234501	up	1.56959	1.56959	0.650389
	DNMT3A	0.00210901	0.00126743	up	1.74029	1.74029	0.79933
	PNMA1	0.0021462	0.00130483	up	1.59386	1.59386	0.672521
	UBE2N	0.000959737	0.000297367	down	1.6492	-1.6492	-0.721768
	CALCOCO2	0.000422866	3.74349e-05	down	1.72069	-1.72069	-0.78299
	DUSP9	0.0044896	0.0034431	up	1.70984	1.70984	0.773865
	BIRC3	0.000232224	4.74127e-06	down	4.78665	-4.78665	-2.25902
	TNPO1	0.00163493	0.000824644	down	1.58205	-1.58205	-0.661791
	LMO7	0.00167454	0.000861175	down	1.86379	-1.86379	-0.89824
	NFKBIA	0.000621429	0.000105521	down	1.73741	-1.73741	-0.796936
	STRADB	0.00241802	0.00152619	up	1.6095	1.6095	0.686611
	C21orf7	0.00109367	0.000393235	up	1.89644	1.89644	0.923295
	SRPK1	0.000953352	0.00029306	down	1.60205	-1.60205	-0.679921
	STAT1	0.000258099	7.7187e-06	down	1.54886	-1.54886	-0.631205
	NOTCH2	0.00135442	0.000596387	down	1.5949	-1.5949	-0.67347
	KPNA3	0.00100251	0.00032744	up	1.5563	1.5563	0.638118
	RHOB	0.000753758	0.000178784	up	2.58295	2.58295	1.36902
	RPA3	0.000468122	5.34646e-05	down	1.51732	-1.51732	-0.601525
	ZMIZ2	0.000367977	2.67592e-05	down	1.50106	-1.50106	-0.585979
	ZNF238	0.000977044	0.00030928	up	1.52427	1.52427	0.608119
	UBTF	0.000806386	0.000207265	up	1.55109	1.55109	0.633282
	CDC26	0.000679959	0.000131426	down	1.72506	-1.72506	-0.786648
	FZR1	0.000563413	8.52551e-05	down	1.67087	-1.67087	-0.740602
	HMGA1	0.000775702	0.000188631	down	3.28973	-3.28973	-1.71797
	JAZF1	0.000568273	8.61267e-05	up	1.73397	1.73397	0.79408
	ELL2	0.00991098	0.00880104	down	1.63969	-1.63969	-0.713421
	ISG20	0.00207765	0.00124139	down	1.96446	-1.96446	-0.974131
	APBB2	0.00101215	0.000332822	down	1.52365	-1.52365	-0.607529
	ARL4C	0.000352938	2.07411e-05	up	1.50889	1.50889	0.593484
	CDK7	0.00109496	0.000394395	down	1.53398	-1.53398	-0.617279
	CEBPB	0.000471118	5.57678e-05	down	2.13686	-2.13686	-1.09549
	KHDRBS3	0.00263502	0.00173354	down	1.78206	-1.78206	-0.833548
	PRSS23	0.00310839	0.00216096	up	1.74922	1.74922	0.806716
	EGR1	0.000698987	0.000146653	up	3.50133	3.50133	1.8079
	FHL2	0.000653417	0.000120674	up	1.51405	1.51405	0.598415
	ZHX2	0.000330569	1.58144e-05	up	1.74109	1.74109	0.799994
	LPIN1	0.000706493	0.000153672	up	1.67453	1.67453	0.743756
	LSM5	0.00260285	0.00170277	down	2.05534	-2.05534	-1.03937
	SESN1	0.00270321	0.00179696	up	2.34647	2.34647	1.23049
	PRMT2	0.00118055	0.000451554	up	1.50236	1.50236	0.587227
	SNAI2	0.00213734	0.00129522	up	1.52236	1.52236	0.606307
	TCF4	0.00125387	0.000505157	up	1.66311	1.66311	0.733887
	TNFAIP3	0.000316391	1.38848e-05	down	2.13521	-2.13521	-1.09438
	FOSL1	0.00103025	0.000346957	down	1.65323	-1.65323	-0.72529
	C15orf48	3.17412e-06	7.61181e-10	down	7.2766	-7.2766	-2.86326
	NCOA1	0.0081862	0.00705741	up	1.59767	1.59767	0.675968
>	MEMBRANE_FRACTION
	GBA2	0.00436936	0.00334041	up	1.53693	1.53693	0.620054
	LAMP2	0.000533739	7.6541e-05	down	3.63634	-3.63634	-1.86249
	PLCE1	0.0027304	0.00182158	up	1.65748	1.65748	0.72899
	PDLIM5	0.00205046	0.00121306	up	1.56389	1.56389	0.645142
	TPST2	0.000889518	0.000251497	up	1.53547	1.53547	0.618677
	CYFIP2	0.023694	0.0227678	up	1.6491	1.6491	0.72168
	ITGB3BP	0.00110529	0.000401031	down	1.69129	-1.69129	-0.758127
	SLC26A2	0.0014034	0.000640449	up	1.5181	1.5181	0.602271
	TSPAN13	0.000429362	4.13102e-05	down	1.68251	-1.68251	-0.750611
	CLEC2D	0.000683407	0.000135178	down	2.1524	-2.1524	-1.10595
	SLC1A4	0.00189873	0.00106878	down	1.664	-1.664	-0.734658
	GPR137B	0.00505216	0.00397752	up	1.5093	1.5093	0.593879
	ECE1	0.000637269	0.000112936	down	1.50576	-1.50576	-0.590494
	UTRN	0.00104498	0.000355055	up	1.50442	1.50442	0.589208
	BCL2L11	0.00532794	0.00424319	up	1.53449	1.53449	0.617759
	GCNT2	0.00247377	0.00158534	down	1.64974	-1.64974	-0.722236
	NT5E	0.00594489	0.00484287	down	1.97718	-1.97718	-0.983443
	RECK	0.00130329	0.000557257	up	5.08746	5.08746	2.34695
	NRP2	0.000515482	6.95694e-05	down	1.63349	-1.63349	-0.707961
	PTGES	0.000352938	2.07211e-05	down	2.19985	-2.19985	-1.13741
	CD59	0.00137427	0.000613642	down	1.52577	-1.52577	-0.609537
>	CYTOSKELETON
	GYPC	0.000616413	0.000104214	down	1.57802	-1.57802	-0.658112
	CTNNB1	0.000814449	0.000212304	up	1.58448	1.58448	0.664006
	KIF1B	0.0006307	0.000110074	up	1.61418	1.61418	0.690801
	PDLIM5	0.00205046	0.00121306	up	1.56389	1.56389	0.645142
	SPTBN1	0.00422359	0.00320162	down	1.5431	-1.5431	-0.625833
	MYL9	0.000216879	3.61005e-06	up	1.92424	1.92424	0.944289
	CCNA1	0.00350894	0.00254545	down	1.94607	-1.94607	-0.960561
	MTSS1	0.000364299	2.29245e-05	down	1.63678	-1.63678	-0.710857
	CLASP2	0.00173332	0.000911966	down	1.60792	-1.60792	-0.685194
	TUBE1	0.000258099	8.26959e-06	down	2.81708	-2.81708	-1.4942
	PCGF5	0.000841469	0.00022436	down	1.55236	-1.55236	-0.634463
	ACTB	0.0033092	0.00234501	up	1.56959	1.56959	0.650389
	LRRFIP1	0.000562555	8.4947e-05	down	2.32407	-2.32407	-1.21666
	STOM	0.000675333	0.000129074	up	1.85378	1.85378	0.890469
	CNN2	0.0010769	0.000379605	up	1.59087	1.59087	0.669812
	UTRN	0.00104498	0.000355055	up	1.50442	1.50442	0.589208
	KRT15	0.000359063	2.1871e-05	down	2.00126	-2.00126	-1.00091
	IPP	0.00617889	0.00507054	up	1.60932	1.60932	0.68645
	FARP1	0.000732668	0.000169297	up	1.98118	1.98118	0.986362
	TUBB	0.00095281	0.000292001	up	1.64239	1.64239	0.715795
	KLHL4	0.000605282	0.00010059	up	3.32944	3.32944	1.73528
>	INTRACELLULAR_NON_MEMBRANE_BOUND_ORGANGANELLE
	GYPC	0.000616413	0.000104214	down	1.57802	-1.57802	-0.658112
	CTNNB1	0.000814449	0.000212304	up	1.58448	1.58448	0.664006
	KIF1B	0.0006307	0.000110074	up	1.61418	1.61418	0.690801
	PDLIM5	0.00205046	0.00121306	up	1.56389	1.56389	0.645142
	SPTBN1	0.00422359	0.00320162	down	1.5431	-1.5431	-0.625833
	MYL9	0.000216879	3.61005e-06	up	1.92424	1.92424	0.944289
	CCNA1	0.00350894	0.00254545	down	1.94607	-1.94607	-0.960561
	MTSS1	0.000364299	2.29245e-05	down	1.63678	-1.63678	-0.710857
	CLASP2	0.00173332	0.000911966	down	1.60792	-1.60792	-0.685194
	TUBE1	0.000258099	8.26959e-06	down	2.81708	-2.81708	-1.4942
	PCGF5	0.000841469	0.00022436	down	1.55236	-1.55236	-0.634463
	SERP1	0.00323741	0.00228249	up	1.64205	1.64205	0.715502
	MRPS16	0.000646934	0.000117375	down	1.95864	-1.95864	-0.969852
	ACTB	0.0033092	0.00234501	up	1.56959	1.56959	0.650389
	DNMT3A	0.00210901	0.00126743	up	1.74029	1.74029	0.79933
	PNMA1	0.0021462	0.00130483	up	1.59386	1.59386	0.672521
	LRRFIP1	0.000562555	8.4947e-05	down	2.32407	-2.32407	-1.21666
	STOM	0.000675333	0.000129074	up	1.85378	1.85378	0.890469
	CNN2	0.0010769	0.000379605	up	1.59087	1.59087	0.669812
	UTRN	0.00104498	0.000355055	up	1.50442	1.50442	0.589208
	RPA3	0.000468122	5.34646e-05	down	1.51732	-1.51732	-0.601525
	ZMIZ2	0.000367977	2.67592e-05	down	1.50106	-1.50106	-0.585979
	ZNF238	0.000977044	0.00030928	up	1.52427	1.52427	0.608119
	UBTF	0.000806386	0.000207265	up	1.55109	1.55109	0.633282
	KRT15	0.000359063	2.1871e-05	down	2.00126	-2.00126	-1.00091
	IPP	0.00617889	0.00507054	up	1.60932	1.60932	0.68645
	FARP1	0.000732668	0.000169297	up	1.98118	1.98118	0.986362
	TUBB	0.00095281	0.000292001	up	1.64239	1.64239	0.715795
	KLHL4	0.000605282	0.00010059	up	3.32944	3.32944	1.73528
>	NON_MEMBRANE_BOUND_ORGANELLE
	GYPC	0.000616413	0.000104214	down	1.57802	-1.57802	-0.658112
	CTNNB1	0.000814449	0.000212304	up	1.58448	1.58448	0.664006
	KIF1B	0.0006307	0.000110074	up	1.61418	1.61418	0.690801
	PDLIM5	0.00205046	0.00121306	up	1.56389	1.56389	0.645142
	SPTBN1	0.00422359	0.00320162	down	1.5431	-1.5431	-0.625833
	MYL9	0.000216879	3.61005e-06	up	1.92424	1.92424	0.944289
	CCNA1	0.00350894	0.00254545	down	1.94607	-1.94607	-0.960561
	MTSS1	0.000364299	2.29245e-05	down	1.63678	-1.63678	-0.710857
	CLASP2	0.00173332	0.000911966	down	1.60792	-1.60792	-0.685194
	TUBE1	0.000258099	8.26959e-06	down	2.81708	-2.81708	-1.4942
	PCGF5	0.000841469	0.00022436	down	1.55236	-1.55236	-0.634463
	SERP1	0.00323741	0.00228249	up	1.64205	1.64205	0.715502
	MRPS16	0.000646934	0.000117375	down	1.95864	-1.95864	-0.969852
	ACTB	0.0033092	0.00234501	up	1.56959	1.56959	0.650389
	DNMT3A	0.00210901	0.00126743	up	1.74029	1.74029	0.79933
	PNMA1	0.0021462	0.00130483	up	1.59386	1.59386	0.672521
	LRRFIP1	0.000562555	8.4947e-05	down	2.32407	-2.32407	-1.21666
	STOM	0.000675333	0.000129074	up	1.85378	1.85378	0.890469
	CNN2	0.0010769	0.000379605	up	1.59087	1.59087	0.669812
	UTRN	0.00104498	0.000355055	up	1.50442	1.50442	0.589208
	RPA3	0.000468122	5.34646e-05	down	1.51732	-1.51732	-0.601525
	ZMIZ2	0.000367977	2.67592e-05	down	1.50106	-1.50106	-0.585979
	ZNF238	0.000977044	0.00030928	up	1.52427	1.52427	0.608119
	UBTF	0.000806386	0.000207265	up	1.55109	1.55109	0.633282
	KRT15	0.000359063	2.1871e-05	down	2.00126	-2.00126	-1.00091
	IPP	0.00617889	0.00507054	up	1.60932	1.60932	0.68645
	FARP1	0.000732668	0.000169297	up	1.98118	1.98118	0.986362
	TUBB	0.00095281	0.000292001	up	1.64239	1.64239	0.715795
	KLHL4	0.000605282	0.00010059	up	3.32944	3.32944	1.73528
>	ENDOPLASMIC_RETICULUM
	GBA2	0.00436936	0.00334041	up	1.53693	1.53693	0.620054
	PIGS	0.000680351	0.000131665	up	1.5481	1.5481	0.630494
	DHCR7	0.001656	0.000845872	up	1.76694	1.76694	0.821255
	HMGCR	0.0013169	0.000569354	up	1.7347	1.7347	0.794687
	CRIPAK	0.00323267	0.00227837	down	1.53814	-1.53814	-0.621187
	PLIN2	0.000294524	1.09475e-05	down	1.56308	-1.56308	-0.644387
	TPST2	0.000889518	0.000251497	up	1.53547	1.53547	0.618677
	HAX1	0.000170965	1.00606e-06	down	1.74998	-1.74998	-0.807342
	P4HB	0.00316403	0.00220799	up	1.78732	1.78732	0.837801
	SERP1	0.00323741	0.00228249	up	1.64205	1.64205	0.715502
	SEC23A	0.000912431	0.000266071	up	1.52375	1.52375	0.607622
	TPD52	0.0015768	0.000779703	down	1.6407	-1.6407	-0.71431
	IKBIP	0.000220939	3.9613e-06	up	1.55926	1.55926	0.640861
	IDS	0.000468694	5.38641e-05	up	1.53837	1.53837	0.621404
	GOLT1B	0.000488823	6.15424e-05	down	1.6513	-1.6513	-0.723601
	PLOD2	0.000675833	0.000129688	up	1.66453	1.66453	0.735113
	ERO1LB	0.000618683	0.000104746	down	2.29802	-2.29802	-1.20039
>	ER_GOLGI_INTERMEDIATE_COMPARTMENT
	P4HB	0.00316403	0.00220799	up	1.78732	1.78732	0.837801
	SEC23IP	0.00130099	0.000554959	up	1.50267	1.50267	0.58753
	FN1	0.000540408	7.83388e-05	down	1.79758	-1.79758	-0.846057
	SURF4	0.000485184	6.03895e-05	down	1.5351	-1.5351	-0.618328
	SERPINH1	0.000671297	0.000127498	up	1.78398	1.78398	0.835096
>	CELL_JUNCTION
	B4GALT1	0.000549137	8.12513e-05	down	2.18905	-2.18905	-1.1303
	CLDN1	0.000138561	1.46758e-07	down	4.11731	-4.11731	-2.0417
	STEAP1	0.000297154	1.12815e-05	down	3.02138	-3.02138	-1.59521
	CNN2	0.0010769	0.000379605	up	1.59087	1.59087	0.669812
	GJB2	0.00156793	0.00077271	down	1.8786	-1.8786	-0.909659
	CLDN12	0.0030294	0.00208934	down	1.62503	-1.62503	-0.700462
	CLDN2	0.00126588	0.000516673	up	2.93877	2.93877	1.55521
	ACTN1	0.000468694	5.38807e-05	up	1.53005	1.53005	0.613577
>	INTERCELLULAR_JUNCTION
	B4GALT1	0.000549137	8.12513e-05	down	2.18905	-2.18905	-1.1303
	CLDN1	0.000138561	1.46758e-07	down	4.11731	-4.11731	-2.0417
	STEAP1	0.000297154	1.12815e-05	down	3.02138	-3.02138	-1.59521
	CNN2	0.0010769	0.000379605	up	1.59087	1.59087	0.669812
	GJB2	0.00156793	0.00077271	down	1.8786	-1.8786	-0.909659
	CLDN12	0.0030294	0.00208934	down	1.62503	-1.62503	-0.700462
	CLDN2	0.00126588	0.000516673	up	2.93877	2.93877	1.55521
>	SOLUBLE_FRACTION
	HAX1	0.000170965	1.00606e-06	down	1.74998	-1.74998	-0.807342
	AARS	0.000523669	7.39224e-05	down	1.78384	-1.78384	-0.834983
	DUSP6	0.000698987	0.000148106	down	1.86528	-1.86528	-0.899388
	HMGCS1	0.000742162	0.000173573	up	1.75291	1.75291	0.809751
	WARS	0.000742162	0.000173528	down	1.72185	-1.72185	-0.783961
	CARS	0.00122038	0.000484025	down	1.50528	-1.50528	-0.590028
	CD55	0.000337398	1.69771e-05	down	1.92489	-1.92489	-0.944774
	EDN1	0.000258099	8.19884e-06	up	2.26722	2.26722	1.18092
	CXCL2	0.000364741	2.40237e-05	down	3.13926	-3.13926	-1.65043
	ASNS	0.000468694	5.41698e-05	down	2.09459	-2.09459	-1.06667
	TNF	0.000670179	0.00012556	down	3.46579	-3.46579	-1.79318
>	PROTEIN_COMPLEX
	CTNNB1	0.000814449	0.000212304	up	1.58448	1.58448	0.664006
	EGFR	0.00304077	0.00209864	up	1.77471	1.77471	0.827586
	PIGS	0.000680351	0.000131665	up	1.5481	1.5481	0.630494
	TOMM22	0.000697867	0.000142764	down	2.25706	-2.25706	-1.17445
	KIF1B	0.0006307	0.000110074	up	1.61418	1.61418	0.690801
	MYL9	0.000216879	3.61005e-06	up	1.92424	1.92424	0.944289
	MRPS16	0.000646934	0.000117375	down	1.95864	-1.95864	-0.969852
	GUCY1A3	0.00107105	0.000373713	up	1.55671	1.55671	0.638496
	EIF4E	0.00309531	0.00214712	down	1.63233	-1.63233	-0.706933
	EIF4G2	0.000698987	0.000147329	up	1.54007	1.54007	0.622995
	ACTB	0.0033092	0.00234501	up	1.56959	1.56959	0.650389
	UBE2N	0.000959737	0.000297367	down	1.6492	-1.6492	-0.721768
	ITGB6	0.00199222	0.00115994	up	1.54808	1.54808	0.630478
	ITGB8	0.000523515	7.26895e-05	up	1.82418	1.82418	0.867251
	OSMR	0.00113664	0.000420121	down	1.63923	-1.63923	-0.713021
	ATP1B1	0.00121819	0.000481996	up	1.80816	1.80816	0.85452
	GJB2	0.00156793	0.00077271	down	1.8786	-1.8786	-0.909659
	KPNA3	0.00100251	0.00032744	up	1.5563	1.5563	0.638118
	TGFBR2	0.000337398	1.80682e-05	up	1.63725	1.63725	0.711274
	INHBA	0.000760592	0.000183308	down	1.50173	-1.50173	-0.586623
	RPA3	0.000468122	5.34646e-05	down	1.51732	-1.51732	-0.601525
	CDC26	0.000679959	0.000131426	down	1.72506	-1.72506	-0.786648
	FZR1	0.000563413	8.52551e-05	down	1.67087	-1.67087	-0.740602
	HMGA1	0.000775702	0.000188631	down	3.28973	-3.28973	-1.71797
	JAZF1	0.000568273	8.61267e-05	up	1.73397	1.73397	0.79408
	ELL2	0.00991098	0.00880104	down	1.63969	-1.63969	-0.713421
	SMAD3	0.000325033	1.50435e-05	down	1.59808	-1.59808	-0.676337
	PSME2	0.00148994	0.000703165	down	1.57193	-1.57193	-0.652533
	PPP2R3A	0.00120392	0.000471966	down	1.91283	-1.91283	-0.935705
	MAGED1	0.00149994	0.000712662	up	1.67992	1.67992	0.748394
>	CYTOSOL
	PLCE1	0.0027304	0.00182158	up	1.65748	1.65748	0.72899
	PDLIM5	0.00205046	0.00121306	up	1.56389	1.56389	0.645142
	RAB3IP	0.00177215	0.000954317	down	1.89923	-1.89923	-0.925413
	CCNA1	0.00350894	0.00254545	down	1.94607	-1.94607	-0.960561
	SEC23A	0.000912431	0.000266071	up	1.52375	1.52375	0.607622
	GUCY1A3	0.00107105	0.000373713	up	1.55671	1.55671	0.638496
	MAP3K8	0.000297154	1.16154e-05	down	5.36771	-5.36771	-2.42431
	AKR1C1	0.00294801	0.00201832	down	2.08105	-2.08105	-1.05731
	GLRX	0.00189873	0.00106957	down	1.50348	-1.50348	-0.588304
	XIAP	0.000638688	0.000114412	down	1.63044	-1.63044	-0.705263
	IDH1	0.00119918	0.000469606	up	1.57637	1.57637	0.656604
	LCP1	0.00133641	0.000584238	down	1.55522	-1.55522	-0.637117
>	MACROMOLECULAR_COMPLEX
	CTNNB1	0.000814449	0.000212304	up	1.58448	1.58448	0.664006
	EGFR	0.00304077	0.00209864	up	1.77471	1.77471	0.827586
	PIGS	0.000680351	0.000131665	up	1.5481	1.5481	0.630494
	TOMM22	0.000697867	0.000142764	down	2.25706	-2.25706	-1.17445
	KIF1B	0.0006307	0.000110074	up	1.61418	1.61418	0.690801
	MYL9	0.000216879	3.61005e-06	up	1.92424	1.92424	0.944289
	SERP1	0.00323741	0.00228249	up	1.64205	1.64205	0.715502
	MRPS16	0.000646934	0.000117375	down	1.95864	-1.95864	-0.969852
	GUCY1A3	0.00107105	0.000373713	up	1.55671	1.55671	0.638496
	EIF4E	0.00309531	0.00214712	down	1.63233	-1.63233	-0.706933
	EIF4G2	0.000698987	0.000147329	up	1.54007	1.54007	0.622995
	ACTB	0.0033092	0.00234501	up	1.56959	1.56959	0.650389
	UBE2N	0.000959737	0.000297367	down	1.6492	-1.6492	-0.721768
	ITGB6	0.00199222	0.00115994	up	1.54808	1.54808	0.630478
	ITGB8	0.000523515	7.26895e-05	up	1.82418	1.82418	0.867251
	OSMR	0.00113664	0.000420121	down	1.63923	-1.63923	-0.713021
	ATP1B1	0.00121819	0.000481996	up	1.80816	1.80816	0.85452
	GJB2	0.00156793	0.00077271	down	1.8786	-1.8786	-0.909659
	KPNA3	0.00100251	0.00032744	up	1.5563	1.5563	0.638118
	TGFBR2	0.000337398	1.80682e-05	up	1.63725	1.63725	0.711274
	INHBA	0.000760592	0.000183308	down	1.50173	-1.50173	-0.586623
	RPA3	0.000468122	5.34646e-05	down	1.51732	-1.51732	-0.601525
	CDC26	0.000679959	0.000131426	down	1.72506	-1.72506	-0.786648
	FZR1	0.000563413	8.52551e-05	down	1.67087	-1.67087	-0.740602
	HMGA1	0.000775702	0.000188631	down	3.28973	-3.28973	-1.71797
	JAZF1	0.000568273	8.61267e-05	up	1.73397	1.73397	0.79408
	ELL2	0.00991098	0.00880104	down	1.63969	-1.63969	-0.713421
	SMAD3	0.000325033	1.50435e-05	down	1.59808	-1.59808	-0.676337
	PSME2	0.00148994	0.000703165	down	1.57193	-1.57193	-0.652533
	PPP2R3A	0.00120392	0.000471966	down	1.91283	-1.91283	-0.935705
	MAGED1	0.00149994	0.000712662	up	1.67992	1.67992	0.748394
	TROVE2	0.000646016	0.000116655	up	1.5017	1.5017	0.586601
>	CYTOPLASMIC_MEMBRANE_BOUND_VESICLE
	EGFR	0.00304077	0.00209864	up	1.77471	1.77471	0.827586
	MALL	0.00167454	0.000861768	down	1.57592	-1.57592	-0.656198
	LAMP2	0.000533739	7.6541e-05	down	3.63634	-3.63634	-1.86249
	KIF1B	0.0006307	0.000110074	up	1.61418	1.61418	0.690801
	MTSS1	0.000364299	2.29245e-05	down	1.63678	-1.63678	-0.710857
	SCG5	0.000262706	8.81986e-06	down	3.43114	-3.43114	-1.77869
	TMEM187	0.000809366	0.000210396	down	1.7889	-1.7889	-0.839073
	CRISPLD2	0.000213725	2.81844e-06	up	1.98699	1.98699	0.990587
>	MEMBRANE_BOUND_VESICLE
	EGFR	0.00304077	0.00209864	up	1.77471	1.77471	0.827586
	MALL	0.00167454	0.000861768	down	1.57592	-1.57592	-0.656198
	LAMP2	0.000533739	7.6541e-05	down	3.63634	-3.63634	-1.86249
	KIF1B	0.0006307	0.000110074	up	1.61418	1.61418	0.690801
	MTSS1	0.000364299	2.29245e-05	down	1.63678	-1.63678	-0.710857
	SCG5	0.000262706	8.81986e-06	down	3.43114	-3.43114	-1.77869
	TMEM187	0.000809366	0.000210396	down	1.7889	-1.7889	-0.839073
	CRISPLD2	0.000213725	2.81844e-06	up	1.98699	1.98699	0.990587

## Sheet: molecular_function
Gene Set Name	Description	Genes in Gene Set	Genes in Overlap	P-value	Count of antibody
RECEPTOR_BINDING	Genes annotated by the GO term GO:0005102. Interacting selectively with one or more specific sites on a receptor molecule, a macromolecule that undergoes combination with a hormone, neurotransmitter, drug or intracellular messenger to initiate a change in cell function.	377	34	5.62e-12	3
RECEPTOR_ACTIVITY	Genes annotated by the GO term GO:0004872. Combining with an extracellular or intracellular messenger to initiate a change in cell activity.	583	34	3.82e-7	5
TRANSMEMBRANE_RECEPTOR_ACTIVITY	Genes annotated by the GO term GO:0004888. Combining with an extracellular or intracellular messenger to initiate a change in cell activity, and spanning to the membrane of either the cell or an organelle.	418	28	3.82e-7	4
ENZYME_REGULATOR_ACTIVITY	Genes annotated by the GO term GO:0030234. Modulates the activity of an enzyme.	323	24	5.22e-7	3
PROTEIN_KINASE_ACTIVITY	Genes annotated by the GO term GO:0004672. Catalysis of the phosphorylation of an amino acid residue in a protein, usually according to the reaction: a protein + ATP = a phosphoprotein + ADP.	285	20	1.95e-5	4
PHOSPHOTRANSFERASE_ACTIVITY_ALCOHOL_GR_GROUP_AS_ACCEPTOR	Genes annotated by the GO term GO:0016773. Catalysis of the transfer of a phosphorus-containing group from one compound (donor) to an alcohol group (acceptor).	334	21	4.31e-5	0
TRANSFERASE_ACTIVITY_TRANSFERRING_PHOSHOSPHORUS_CONTAINING_GROUPS	Genes annotated by the GO term GO:0016772. Catalysis of the transfer of a phosphorus-containing group from one compound (donor) to another (acceptor).	424	24	4.31e-5	0
CYTOKINE_ACTIVITY	Genes annotated by the GO term GO:0005125. Functions to control the survival, growth, differentiation and effector function of tissues and cells.	113	12	4.31e-5	0
KINASE_ACTIVITY	Genes annotated by the GO term GO:0016301. Catalysis of the transfer of a phosphate group, usually from ATP, to a substrate molecule.	369	22	4.45e-5	0
OXIDOREDUCTASE_ACTIVITY	Genes annotated by the GO term GO:0016491. Catalysis of an oxidation-reduction (redox) reaction, a reversible chemical reaction in which the oxidation state of an atom or atoms within a molecule is altered. One substrate acts as a hydrogen or electron donor and becomes oxidized, while the other acts as hydrogen or electron acceptor and becomes reduced.	289	19	5.17e-5	0
IDENTICAL_PROTEIN_BINDING	Genes annotated by the GO term GO:0042802. Interacting selectively with an identical protein or proteins.	304	19	9.89e-5	0
G_PROTEIN_COUPLED_RECEPTOR_BINDING	Genes annotated by the GO term GO:0001664. Interacting selectively with a G-protein-coupled receptor.	54	8	1.59e-4	0
CHEMOKINE_ACTIVITY	Genes annotated by the GO term GO:0008009. The function of a family of chemotactic pro-inflammatory activation-inducible cytokines acting primarily upon hemopoietic cells in immunoregulatory processes; all chemokines possess a number of conserved cysteine residues involved in intramolecular disulfide bond formation.	42	7	2.6e-4	0
CHEMOKINE_RECEPTOR_BINDING	Genes annotated by the GO term GO:0042379. Interacting selectively with any chemokine receptor.	43	7	2.83e-4	0
ENZYME_ACTIVATOR_ACTIVITY	Genes annotated by the GO term GO:0008047. Increases the activity of an enzyme.	125	11	4.04e-4	0
HYDROLASE_ACTIVITY_ACTING_ON_ESTER_BONBONDS	Genes annotated by the GO term GO:0016788. Catalysis of the hydrolysis of any ester bond.	269	16	7.46e-4	0
CARBOHYDRATE_BINDING	Genes annotated by the GO term GO:0030246. Interacting selectively with any carbohydrate.	72	8	9.59e-4	0
ACETYLGALACTOSAMINYLTRANSFERASE_ACTIVIIVITY	Genes annotated by the GO term GO:0008376. Catalysis of the transfer of an N-acetylgalactosaminyl residue from UDP-N-acetyl-galactosamine to an oligosaccharide.	12	4	9.59e-4	0
PROTEIN_SERINE_THREONINE_KINASE_ACTIVIIVITY	Genes annotated by the GO term GO:0004674. Catalysis of the reaction: ATP + a protein serine/threonine = ADP + protein serine/threonine phosphate.	205	13	1.8e-3	0
UDP_GLYCOSYLTRANSFERASE_ACTIVITY	Genes annotated by the GO term GO:0008194. Catalysis of the transfer of a glycosyl group from a UDP-sugar to a small hydrophobic molecule.	42	6	1.85e-3	0
DNA_BINDING	Genes annotated by the GO term GO:0003677. Interacting selectively with DNA (deoxyribonucleic acid).	602	24	4.55e-3	0
HEMATOPOIETIN_INTERFERON_CLASSD200_DOMDOMAIN_CYTOKINE_RECEPTOR_ACTIVITY	Genes annotated by the GO term GO:0004896.	33	5	4.92e-3	0
ENZYME_INHIBITOR_ACTIVITY	Genes annotated by the GO term GO:0004857. Stops, prevents or reduces the activity of an enzyme.	119	9	4.92e-3	0
TRANSMEMBRANE_RECEPTOR_PROTEIN_PHOSPHAPHATASE_ACTIVITY	Genes annotated by the GO term GO:0019198. The catalysis of phosphate removal from a phosphotyrosine using aspartic acid as a nucleophile in a metal-dependent manner.	19	4	5.01e-3	0
GLYCOSAMINOGLYCAN_BINDING	Genes annotated by the GO term GO:0005539. Interacting selectively with any glycan (polysaccharide) containing a substantial proportion of aminomonosaccharide residues.	34	5	5.01e-3	0
PROTEIN_TYROSINE_PHOSPHATASE_ACTIVITY	Genes annotated by the GO term GO:0004725. Catalysis of the reaction: protein tyrosine phosphate + H2O = protein tyrosine + phosphate.	53	6	5.29e-3	0
ENZYME_BINDING	Genes annotated by the GO term GO:0019899. Interacting selectively with any enzyme.	178	11	5.41e-3	0
ACTIN_BINDING	Genes annotated by the GO term GO:0003779. Interacting selectively with monomeric or multimeric forms of actin, including actin filaments.	76	7	5.69e-3	0
POLYSACCHARIDE_BINDING	Genes annotated by the GO term GO:0030247. Interacting selectively with any polysaccharide.	36	5	5.69e-3	0
PHOSPHORIC_ESTER_HYDROLASE_ACTIVITY	Genes annotated by the GO term GO:0042578. Catalysis of the reaction: RPO-R' + H2O = RPOOH + R'H. This reaction is the hydrolysis of any phosphoric ester bond, any ester formed from orthophosphoric acid, O=P(OH)3.	153	10	5.73e-3	0

## Sheet: molecular_function_detail
		Corrected p-value	p-value	regulation	FCAbsolute	Fold change	Log Fold change
>	RECEPTOR_BINDING
	GFRA1	0.000479601	5.86404e-05	down	2.25361	-2.25361	-1.17223
	CXCL1	0.000429362	4.12219e-05	down	5.97852	-5.97852	-2.57979
	APP	0.00131671	0.000567749	down	2.23477	-2.23477	-1.16013
	RASA1	0.00146176	0.000681452	down	1.60907	-1.60907	-0.686229
	CCL2	0.000807015	0.000208231	down	4.05049	-4.05049	-2.0181
	INHBA	0.000760592	0.000183308	down	1.50173	-1.50173	-0.586623
	INHBB	0.000783308	0.000192189	up	1.62315	1.62315	0.698794
	CXCL2	0.000364741	2.40237e-05	down	3.13926	-3.13926	-1.65043
	CXCL3	0.000501047	6.50336e-05	down	6.95111	-6.95111	-2.79724
	IL8	0.000785688	0.000196392	down	48.2466	-48.2466	-5.59236
	CCL20	0.000161964	6.03212e-07	down	49.4052	-49.4052	-5.62659
	CXCL5	0.000428045	3.90558e-05	down	3.94263	-3.94263	-1.97916
	CSF2	0.000138561	2.38423e-07	down	9.92269	-9.92269	-3.31073
	TNF	0.000670179	0.00012556	down	3.46579	-3.46579	-1.79318
	GDF15	0.00117986	0.00044842	down	1.51915	-1.51915	-0.603261
	SAA1	0.000138561	1.54607e-07	down	25.3642	-25.3642	-4.66472
	HBEGF	0.000876061	0.00024223	up	1.62205	1.62205	0.697819
	HMGA1	0.000775702	0.000188631	down	3.28973	-3.28973	-1.71797
	ADAM9	0.00228968	0.00141828	up	1.56071	1.56071	0.642198
	MTSS1	0.000364299	2.29245e-05	down	1.63678	-1.63678	-0.710857
	ACTN1	0.000468694	5.38807e-05	up	1.53005	1.53005	0.613577
	SOCS2	0.000844307	0.000226971	up	1.76543	1.76543	0.820018
	EDN1	0.000258099	8.19884e-06	up	2.26722	2.26722	1.18092
	STC1	0.000421046	3.68024e-05	down	1.54417	-1.54417	-0.62683
	STC2	0.00138073	0.0006187	down	1.90032	-1.90032	-0.926243
	EDIL3	0.00170253	0.000882704	up	1.8408	1.8408	0.880329
	ADAMTS5	0.000337398	1.77336e-05	up	2.60335	2.60335	1.38037
	YWHAH	0.000573108	8.80871e-05	down	1.73433	-1.73433	-0.794382
	CLCF1	0.0015637	0.000769099	up	1.8081	1.8081	0.854473
	BDNF	0.000330569	1.56223e-05	up	2.80639	2.80639	1.48871
	NMU	0.000337398	1.82639e-05	down	1.57577	-1.57577	-0.656061
	EFNB2	0.000871165	0.000239414	up	1.66242	1.66242	0.733284
	TUBB	0.00095281	0.000292001	up	1.64239	1.64239	0.715795
	C3	0.000195379	2.0147e-06	down	5.8489	-5.8489	-2.54816
>	RECEPTOR_ACTIVITY
	GFRA1	0.000479601	5.86404e-05	down	2.25361	-2.25361	-1.17223
	EGFR	0.00304077	0.00209864	up	1.77471	1.77471	0.827586
	TGFBR2	0.000337398	1.80682e-05	up	1.63725	1.63725	0.711274
	ROR1	0.000690795	0.000138987	up	1.55277	1.55277	0.63484
	NRP2	0.000515482	6.95694e-05	down	1.63349	-1.63349	-0.707961
	PTPRB	0.000514351	6.83335e-05	up	1.65679	1.65679	0.728391
	PTPRD	0.000471118	5.6376e-05	up	1.61303	1.61303	0.689769
	PTPRG	0.001073	0.00037568	up	1.80314	1.80314	0.850515
	PTPRS	0.00127988	0.000530654	up	1.71104	1.71104	0.774874
	CRY1	0.00128505	0.000538109	down	1.61158	-1.61158	-0.688474
	IL6ST	0.00370503	0.00273213	up	1.66874	1.66874	0.738755
	IFNAR2	0.000513877	6.79008e-05	down	1.67832	-1.67832	-0.74702
	LIFR	0.00140766	0.000643069	up	1.57184	1.57184	0.65245
	OSMR	0.00113664	0.000420121	down	1.63923	-1.63923	-0.713021
	LDLR	0.000429362	4.05572e-05	up	1.70331	1.70331	0.76834
	CNR1	0.0019728	0.00113678	up	1.52676	1.52676	0.610476
	PTGFR	0.00231863	0.00144122	down	1.63931	-1.63931	-0.713091
	GABBR1	0.0012679	0.000518412	down	1.74061	-1.74061	-0.799595
	LPHN2	0.000495049	6.33599e-05	up	1.92913	1.92913	0.947947
	GPR56	0.000232224	4.8112e-06	up	1.96461	1.96461	0.974242
	CD97	0.000200889	2.44557e-06	down	2.03249	-2.03249	-1.02325
	ABCC9	0.000482721	5.91535e-05	down	1.8435	-1.8435	-0.882451
	CLEC2D	0.000683407	0.000135178	down	2.1524	-2.1524	-1.10595
	ICAM1	0.00135442	0.000596624	down	1.75817	-1.75817	-0.814076
	KLRC1	0.00122219	0.000485946	down	2.42028	-2.42028	-1.27517
	KLRC2	0.000633716	0.000112154	down	2.79982	-2.79982	-1.48534
	FZD7	0.000335994	1.63566e-05	down	1.52024	-1.52024	-0.604297
	TNFRSF10D	0.00329092	0.00232969	up	1.59921	1.59921	0.677362
	CXCR4	0.00215911	0.00131824	down	1.67709	-1.67709	-0.745964
	GUCY1A3	0.00107105	0.000373713	up	1.55671	1.55671	0.638496
	PGRMC2	0.000431343	4.22033e-05	up	1.81404	1.81404	0.859206
	LY96	0.00157456	0.000777842	down	2.07906	-2.07906	-1.05593
	TNFRSF9	0.000249963	6.47387e-06	down	2.99585	-2.99585	-1.58297
	TOMM22	0.000697867	0.000142764	down	2.25706	-2.25706	-1.17445
>	TRANSMEMBRANE_RECEPTOR_ACTIVITY
	GFRA1	0.000479601	5.86404e-05	down	2.25361	-2.25361	-1.17223
	EGFR	0.00304077	0.00209864	up	1.77471	1.77471	0.827586
	TGFBR2	0.000337398	1.80682e-05	up	1.63725	1.63725	0.711274
	ROR1	0.000690795	0.000138987	up	1.55277	1.55277	0.63484
	NRP2	0.000515482	6.95694e-05	down	1.63349	-1.63349	-0.707961
	PTPRB	0.000514351	6.83335e-05	up	1.65679	1.65679	0.728391
	PTPRD	0.000471118	5.6376e-05	up	1.61303	1.61303	0.689769
	PTPRG	0.001073	0.00037568	up	1.80314	1.80314	0.850515
	PTPRS	0.00127988	0.000530654	up	1.71104	1.71104	0.774874
	CRY1	0.00128505	0.000538109	down	1.61158	-1.61158	-0.688474
	IL6ST	0.00370503	0.00273213	up	1.66874	1.66874	0.738755
	IFNAR2	0.000513877	6.79008e-05	down	1.67832	-1.67832	-0.74702
	LIFR	0.00140766	0.000643069	up	1.57184	1.57184	0.65245
	OSMR	0.00113664	0.000420121	down	1.63923	-1.63923	-0.713021
	LDLR	0.000429362	4.05572e-05	up	1.70331	1.70331	0.76834
	CNR1	0.0019728	0.00113678	up	1.52676	1.52676	0.610476
	PTGFR	0.00231863	0.00144122	down	1.63931	-1.63931	-0.713091
	GABBR1	0.0012679	0.000518412	down	1.74061	-1.74061	-0.799595
	LPHN2	0.000495049	6.33599e-05	up	1.92913	1.92913	0.947947
	GPR56	0.000232224	4.8112e-06	up	1.96461	1.96461	0.974242
	CD97	0.000200889	2.44557e-06	down	2.03249	-2.03249	-1.02325
	ABCC9	0.000482721	5.91535e-05	down	1.8435	-1.8435	-0.882451
	CLEC2D	0.000683407	0.000135178	down	2.1524	-2.1524	-1.10595
	ICAM1	0.00135442	0.000596624	down	1.75817	-1.75817	-0.814076
	KLRC1	0.00122219	0.000485946	down	2.42028	-2.42028	-1.27517
	KLRC2	0.000633716	0.000112154	down	2.79982	-2.79982	-1.48534
	FZD7	0.000335994	1.63566e-05	down	1.52024	-1.52024	-0.604297
	TNFRSF10D	0.00329092	0.00232969	up	1.59921	1.59921	0.677362
>	ENZYME_REGULATOR_ACTIVITY
	CXCL1	0.000429362	4.12219e-05	down	5.97852	-5.97852	-2.57979
	APP	0.00131671	0.000567749	down	2.23477	-2.23477	-1.16013
	RASA1	0.00146176	0.000681452	down	1.60907	-1.60907	-0.686229
	EGFR	0.00304077	0.00209864	up	1.77471	1.77471	0.827586
	ALDH1A1	0.000637323	0.000113822	up	1.69599	1.69599	0.762127
	TPD52L1	0.000332515	1.61074e-05	down	1.74868	-1.74868	-0.806268
	CD24	0.000484159	5.97942e-05	up	1.50924	1.50924	0.593821
	VAV3	0.0013593	0.000601419	up	1.5187	1.5187	0.602837
	CASP1	0.00118796	0.000462373	down	1.96756	-1.96756	-0.976408
	ARL1	0.00251111	0.00161746	down	1.53666	-1.53666	-0.6198
	RASA3	0.000520055	7.05826e-05	down	1.58811	-1.58811	-0.667307
	ALOX5AP	0.000138561	3.28656e-07	down	5.24019	-5.24019	-2.38962
	FZR1	0.000563413	8.52551e-05	down	1.67087	-1.67087	-0.740602
	PLCE1	0.0027304	0.00182158	up	1.65748	1.65748	0.72899
	CAMK2N1	0.00137056	0.000611659	up	1.54019	1.54019	0.623111
	SERPINA6	0.000698987	0.000147636	down	3.32103	-3.32103	-1.73163
	SERPINH1	0.000671297	0.000127498	up	1.78398	1.78398	0.835096
	THBS1	0.00155062	0.000753744	up	1.65065	1.65065	0.723038
	RECK	0.00130329	0.000557257	up	5.08746	5.08746	2.34695
	XIAP	0.000638688	0.000114412	down	1.63044	-1.63044	-0.705263
	CDKN1C	0.00147934	0.000692068	up	1.77605	1.77605	0.828676
	SCG5	0.000262706	8.81986e-06	down	3.43114	-3.43114	-1.77869
	FARP1	0.000732668	0.000169297	up	1.98118	1.98118	0.986362
	PPP2R3A	0.00120392	0.000471966	down	1.91283	-1.91283	-0.935705
>	PROTEIN_KINASE_ACTIVITY
	CCL2	0.000807015	0.000208231	down	4.05049	-4.05049	-2.0181
	EGFR	0.00304077	0.00209864	up	1.77471	1.77471	0.827586
	TGFBR2	0.000337398	1.80682e-05	up	1.63725	1.63725	0.711274
	ROR1	0.000690795	0.000138987	up	1.55277	1.55277	0.63484
	NRP2	0.000515482	6.95694e-05	down	1.63349	-1.63349	-0.707961
	IRAK2	0.000286203	1.01578e-05	down	3.6127	-3.6127	-1.85308
	SRPK1	0.000953352	0.00029306	down	1.60205	-1.60205	-0.679921
	CDK7	0.00109496	0.000394395	down	1.53398	-1.53398	-0.617279
	MAP4K5	0.00252852	0.00163353	down	1.57753	-1.57753	-0.657663
	MKNK2	0.000515482	6.92312e-05	down	1.61866	-1.61866	-0.694797
	MAP3K8	0.000297154	1.16154e-05	down	5.36771	-5.36771	-2.42431
	SGK3	0.000297154	1.15498e-05	up	1.53601	1.53601	0.619191
	MYLK	0.000515482	6.91103e-05	up	1.8382	1.8382	0.878294
	PBK	0.00129873	0.000551434	down	1.6535	-1.6535	-0.725524
	MAPK6	0.000685821	0.000136342	down	1.93772	-1.93772	-0.954357
	RPS6KA3	0.00205375	0.001216	up	1.59591	1.59591	0.674381
	SGK1	0.00198654	0.00115286	up	1.52279	1.52279	0.606714
	PXK	0.00138073	0.000619662	down	2.45435	-2.45435	-1.29534
	MAP2K6	0.00347675	0.0025096	up	1.505	1.505	0.589759
	STRADB	0.00241802	0.00152619	up	1.6095	1.6095	0.686611
>	PHOSPHOTRANSFERASE_ACTIVITY_ALCOHOL_GR_GROUP_AS_ACCEPTOR
	CCL2	0.000807015	0.000208231	down	4.05049	-4.05049	-2.0181
	EGFR	0.00304077	0.00209864	up	1.77471	1.77471	0.827586
	TGFBR2	0.000337398	1.80682e-05	up	1.63725	1.63725	0.711274
	ROR1	0.000690795	0.000138987	up	1.55277	1.55277	0.63484
	NRP2	0.000515482	6.95694e-05	down	1.63349	-1.63349	-0.707961
	IRAK2	0.000286203	1.01578e-05	down	3.6127	-3.6127	-1.85308
	SRPK1	0.000953352	0.00029306	down	1.60205	-1.60205	-0.679921
	CDK7	0.00109496	0.000394395	down	1.53398	-1.53398	-0.617279
	MAP4K5	0.00252852	0.00163353	down	1.57753	-1.57753	-0.657663
	MKNK2	0.000515482	6.92312e-05	down	1.61866	-1.61866	-0.694797
	MAP3K8	0.000297154	1.16154e-05	down	5.36771	-5.36771	-2.42431
	SGK3	0.000297154	1.15498e-05	up	1.53601	1.53601	0.619191
	MYLK	0.000515482	6.91103e-05	up	1.8382	1.8382	0.878294
	PBK	0.00129873	0.000551434	down	1.6535	-1.6535	-0.725524
	MAPK6	0.000685821	0.000136342	down	1.93772	-1.93772	-0.954357
	RPS6KA3	0.00205375	0.001216	up	1.59591	1.59591	0.674381
	SGK1	0.00198654	0.00115286	up	1.52279	1.52279	0.606714
	PXK	0.00138073	0.000619662	down	2.45435	-2.45435	-1.29534
	MAP2K6	0.00347675	0.0025096	up	1.505	1.505	0.589759
	STRADB	0.00241802	0.00152619	up	1.6095	1.6095	0.686611
	PIK3CA	0.000995977	0.00032233	down	1.78365	-1.78365	-0.834836
>	TRANSFERASE_ACTIVITY_TRANSFERRING_PHOSHOSPHORUS_CONTAINING_GROUPS
	CCL2	0.000807015	0.000208231	down	4.05049	-4.05049	-2.0181
	EGFR	0.00304077	0.00209864	up	1.77471	1.77471	0.827586
	TGFBR2	0.000337398	1.80682e-05	up	1.63725	1.63725	0.711274
	ROR1	0.000690795	0.000138987	up	1.55277	1.55277	0.63484
	NRP2	0.000515482	6.95694e-05	down	1.63349	-1.63349	-0.707961
	IRAK2	0.000286203	1.01578e-05	down	3.6127	-3.6127	-1.85308
	SRPK1	0.000953352	0.00029306	down	1.60205	-1.60205	-0.679921
	CDK7	0.00109496	0.000394395	down	1.53398	-1.53398	-0.617279
	MAP4K5	0.00252852	0.00163353	down	1.57753	-1.57753	-0.657663
	MKNK2	0.000515482	6.92312e-05	down	1.61866	-1.61866	-0.694797
	MAP3K8	0.000297154	1.16154e-05	down	5.36771	-5.36771	-2.42431
	SGK3	0.000297154	1.15498e-05	up	1.53601	1.53601	0.619191
	MYLK	0.000515482	6.91103e-05	up	1.8382	1.8382	0.878294
	PBK	0.00129873	0.000551434	down	1.6535	-1.6535	-0.725524
	MAPK6	0.000685821	0.000136342	down	1.93772	-1.93772	-0.954357
	RPS6KA3	0.00205375	0.001216	up	1.59591	1.59591	0.674381
	SGK1	0.00198654	0.00115286	up	1.52279	1.52279	0.606714
	PXK	0.00138073	0.000619662	down	2.45435	-2.45435	-1.29534
	MAP2K6	0.00347675	0.0025096	up	1.505	1.505	0.589759
	STRADB	0.00241802	0.00152619	up	1.6095	1.6095	0.686611
	PIK3CA	0.000995977	0.00032233	down	1.78365	-1.78365	-0.834836
	TJP2	0.000897718	0.00025769	down	1.52595	-1.52595	-0.60971
	CEPT1	0.000471118	5.52435e-05	down	1.63974	-1.63974	-0.713466
	CDS1	0.000216879	3.59693e-06	down	2.96779	-2.96779	-1.56939
>	CYTOKINE_ACTIVITY
	CXCL1	0.000429362	4.12219e-05	down	5.97852	-5.97852	-2.57979
	CCL2	0.000807015	0.000208231	down	4.05049	-4.05049	-2.0181
	INHBA	0.000760592	0.000183308	down	1.50173	-1.50173	-0.586623
	INHBB	0.000783308	0.000192189	up	1.62315	1.62315	0.698794
	CXCL2	0.000364741	2.40237e-05	down	3.13926	-3.13926	-1.65043
	CXCL3	0.000501047	6.50336e-05	down	6.95111	-6.95111	-2.79724
	IL8	0.000785688	0.000196392	down	48.2466	-48.2466	-5.59236
	CCL20	0.000161964	6.03212e-07	down	49.4052	-49.4052	-5.62659
	CXCL5	0.000428045	3.90558e-05	down	3.94263	-3.94263	-1.97916
	CSF2	0.000138561	2.38423e-07	down	9.92269	-9.92269	-3.31073
	TNF	0.000670179	0.00012556	down	3.46579	-3.46579	-1.79318
	GDF15	0.00117986	0.00044842	down	1.51915	-1.51915	-0.603261
>	KINASE_ACTIVITY
	CCL2	0.000807015	0.000208231	down	4.05049	-4.05049	-2.0181
	EGFR	0.00304077	0.00209864	up	1.77471	1.77471	0.827586
	TGFBR2	0.000337398	1.80682e-05	up	1.63725	1.63725	0.711274
	ROR1	0.000690795	0.000138987	up	1.55277	1.55277	0.63484
	NRP2	0.000515482	6.95694e-05	down	1.63349	-1.63349	-0.707961
	IRAK2	0.000286203	1.01578e-05	down	3.6127	-3.6127	-1.85308
	SRPK1	0.000953352	0.00029306	down	1.60205	-1.60205	-0.679921
	CDK7	0.00109496	0.000394395	down	1.53398	-1.53398	-0.617279
	MAP4K5	0.00252852	0.00163353	down	1.57753	-1.57753	-0.657663
	MKNK2	0.000515482	6.92312e-05	down	1.61866	-1.61866	-0.694797
	MAP3K8	0.000297154	1.16154e-05	down	5.36771	-5.36771	-2.42431
	SGK3	0.000297154	1.15498e-05	up	1.53601	1.53601	0.619191
	MYLK	0.000515482	6.91103e-05	up	1.8382	1.8382	0.878294
	PBK	0.00129873	0.000551434	down	1.6535	-1.6535	-0.725524
	MAPK6	0.000685821	0.000136342	down	1.93772	-1.93772	-0.954357
	RPS6KA3	0.00205375	0.001216	up	1.59591	1.59591	0.674381
	SGK1	0.00198654	0.00115286	up	1.52279	1.52279	0.606714
	PXK	0.00138073	0.000619662	down	2.45435	-2.45435	-1.29534
	MAP2K6	0.00347675	0.0025096	up	1.505	1.505	0.589759
	STRADB	0.00241802	0.00152619	up	1.6095	1.6095	0.686611
	PIK3CA	0.000995977	0.00032233	down	1.78365	-1.78365	-0.834836
	TJP2	0.000897718	0.00025769	down	1.52595	-1.52595	-0.60971
>	OXIDOREDUCTASE_ACTIVITY
	ALDH1A1	0.000637323	0.000113822	up	1.69599	1.69599	0.762127
	P4HB	0.00316403	0.00220799	up	1.78732	1.78732	0.837801
	PLOD2	0.000675833	0.000129688	up	1.66453	1.66453	0.735113
	KMO	0.000753758	0.000178916	up	1.5483	1.5483	0.630689
	FADS1	0.000453764	4.88683e-05	up	1.51892	1.51892	0.603046
	SC5DL	0.00229737	0.0014247	up	1.70489	1.70489	0.769679
	MTHFD2	0.000280182	9.64415e-06	down	1.79149	-1.79149	-0.841158
	GLRX	0.00189873	0.00106957	down	1.50348	-1.50348	-0.588304
	AKR1C1	0.00294801	0.00201832	down	2.08105	-2.08105	-1.05731
	AKR1C2	0.00294801	0.00201832	down	2.08105	-2.08105	-1.05731
	DHCR7	0.001656	0.000845872	up	1.76694	1.76694	0.821255
	HSD17B7	0.00235232	0.00146668	up	1.53394	1.53394	0.61724
	AKR1B1	0.000213725	2.75767e-06	down	2.00873	-2.00873	-1.00628
	IDH1	0.00119918	0.000469606	up	1.57637	1.57637	0.656604
	TXNRD1	0.000698987	0.000147234	down	1.59676	-1.59676	-0.675149
	MAOB	0.00058674	9.26666e-05	up	2.13303	2.13303	1.0929
	CP	0.00058674	9.32009e-05	down	1.65765	-1.65765	-0.729136
	SOD2	0.000170965	9.11854e-07	down	6.41139	-6.41139	-2.68064
	TDO2	0.0019728	0.00113936	up	1.61664	1.61664	0.693
>	IDENTICAL_PROTEIN_BINDING
	APP	0.00131671	0.000567749	down	2.23477	-2.23477	-1.16013
	INHBA	0.000760592	0.000183308	down	1.50173	-1.50173	-0.586623
	INHBB	0.000783308	0.000192189	up	1.62315	1.62315	0.698794
	EGFR	0.00304077	0.00209864	up	1.77471	1.77471	0.827586
	TPD52L1	0.000332515	1.61074e-05	down	1.74868	-1.74868	-0.806268
	IRAK2	0.000286203	1.01578e-05	down	3.6127	-3.6127	-1.85308
	SMAD3	0.000325033	1.50435e-05	down	1.59808	-1.59808	-0.676337
	NFKBIA	0.000621429	0.000105521	down	1.73741	-1.73741	-0.796936
	TPD52	0.0015768	0.000779703	down	1.6407	-1.6407	-0.71431
	CASP10	0.000744853	0.000175049	down	1.68391	-1.68391	-0.751812
	DSCAML1	0.000703825	0.000151398	down	1.60392	-1.60392	-0.681601
	FGFR3	0.00100161	0.000326246	up	1.98301	1.98301	0.987693
	ALS2CL	0.00150975	0.000718639	down	1.57652	-1.57652	-0.656747
	OSTF1	0.00100685	0.000329976	down	1.65672	-1.65672	-0.728331
	PRMT2	0.00118055	0.000451554	up	1.50236	1.50236	0.587227
	KITLG	0.000806386	0.000205586	up	1.95295	1.95295	0.965652
	CLDN12	0.0030294	0.00208934	down	1.62503	-1.62503	-0.700462
	CLDN2	0.00126588	0.000516673	up	2.93877	2.93877	1.55521
	CLDN1	0.000138561	1.46758e-07	down	4.11731	-4.11731	-2.0417
>	G_PROTEIN_COUPLED_RECEPTOR_BINDING
	CXCL1	0.000429362	4.12219e-05	down	5.97852	-5.97852	-2.57979
	CCL2	0.000807015	0.000208231	down	4.05049	-4.05049	-2.0181
	CXCL2	0.000364741	2.40237e-05	down	3.13926	-3.13926	-1.65043
	CXCL3	0.000501047	6.50336e-05	down	6.95111	-6.95111	-2.79724
	IL8	0.000785688	0.000196392	down	48.2466	-48.2466	-5.59236
	CCL20	0.000161964	6.03212e-07	down	49.4052	-49.4052	-5.62659
	CXCL5	0.000428045	3.90558e-05	down	3.94263	-3.94263	-1.97916
	SAA1	0.000138561	1.54607e-07	down	25.3642	-25.3642	-4.66472
>	CHEMOKINE_ACTIVITY
	CXCL1	0.000429362	4.12219e-05	down	5.97852	-5.97852	-2.57979
	CCL2	0.000807015	0.000208231	down	4.05049	-4.05049	-2.0181
	CXCL2	0.000364741	2.40237e-05	down	3.13926	-3.13926	-1.65043
	CXCL3	0.000501047	6.50336e-05	down	6.95111	-6.95111	-2.79724
	IL8	0.000785688	0.000196392	down	48.2466	-48.2466	-5.59236
	CCL20	0.000161964	6.03212e-07	down	49.4052	-49.4052	-5.62659
	CXCL5	0.000428045	3.90558e-05	down	3.94263	-3.94263	-1.97916
>	CHEMOKINE_RECEPTOR_BINDING
	CXCL1	0.000429362	4.12219e-05	down	5.97852	-5.97852	-2.57979
	CCL2	0.000807015	0.000208231	down	4.05049	-4.05049	-2.0181
	CXCL2	0.000364741	2.40237e-05	down	3.13926	-3.13926	-1.65043
	CXCL3	0.000501047	6.50336e-05	down	6.95111	-6.95111	-2.79724
	IL8	0.000785688	0.000196392	down	48.2466	-48.2466	-5.59236
	CCL20	0.000161964	6.03212e-07	down	49.4052	-49.4052	-5.62659
	CXCL5	0.000428045	3.90558e-05	down	3.94263	-3.94263	-1.97916
>	ENZYME_ACTIVATOR_ACTIVITY
	CXCL1	0.000429362	4.12219e-05	down	5.97852	-5.97852	-2.57979
	RASA1	0.00146176	0.000681452	down	1.60907	-1.60907	-0.686229
	ALDH1A1	0.000637323	0.000113822	up	1.69599	1.69599	0.762127
	TPD52L1	0.000332515	1.61074e-05	down	1.74868	-1.74868	-0.806268
	CD24	0.000484159	5.97942e-05	up	1.50924	1.50924	0.593821
	VAV3	0.0013593	0.000601419	up	1.5187	1.5187	0.602837
	CASP1	0.00118796	0.000462373	down	1.96756	-1.96756	-0.976408
	ARL1	0.00251111	0.00161746	down	1.53666	-1.53666	-0.6198
	RASA3	0.000520055	7.05826e-05	down	1.58811	-1.58811	-0.667307
	ALOX5AP	0.000138561	3.28656e-07	down	5.24019	-5.24019	-2.38962
	FZR1	0.000563413	8.52551e-05	down	1.67087	-1.67087	-0.740602
>	HYDROLASE_ACTIVITY_ACTING_ON_ESTER_BONBONDS
	PTPRB	0.000514351	6.83335e-05	up	1.65679	1.65679	0.728391
	PTPRD	0.000471118	5.6376e-05	up	1.61303	1.61303	0.689769
	PTPRG	0.001073	0.00037568	up	1.80314	1.80314	0.850515
	PTPRS	0.00127988	0.000530654	up	1.71104	1.71104	0.774874
	PLCE1	0.0027304	0.00182158	up	1.65748	1.65748	0.72899
	DUSP6	0.000698987	0.000148106	down	1.86528	-1.86528	-0.899388
	DUSP3	0.000887914	0.000250192	up	1.89935	1.89935	0.925503
	NT5E	0.00594489	0.00484287	down	1.97718	-1.97718	-0.983443
	PSPH	0.00718942	0.00604118	down	1.89092	-1.89092	-0.919088
	PDE7A	0.0054004	0.00431125	up	1.50453	1.50453	0.589316
	PNPLA3	0.00215758	0.00131628	up	1.67859	1.67859	0.747251
	USP53	0.00790901	0.00677292	down	1.68012	-1.68012	-0.748567
	DICER1	0.00188387	0.00105126	up	2.20007	2.20007	1.13755
	ARSJ	0.00560716	0.00451531	up	1.80154	1.80154	0.849232
	IDS	0.000468694	5.38641e-05	up	1.53837	1.53837	0.621404
	ISG20	0.00207765	0.00124139	down	1.96446	-1.96446	-0.974131
>	CARBOHYDRATE_BINDING
	HBEGF	0.000876061	0.00024223	up	1.62205	1.62205	0.697819
	COL13A1	0.00129873	0.000552056	up	3.2105	3.2105	1.6828
	VCAN	0.00175824	0.000936519	up	1.53787	1.53787	0.620933
	HABP2	0.000966625	0.000301346	up	1.56367	1.56367	0.64494
	TNFAIP6	0.000290325	1.03737e-05	down	2.50691	-2.50691	-1.32591
	CLEC4E	0.00110486	0.000400344	down	1.77793	-1.77793	-0.830197
	LGALS8	0.00218943	0.00133991	down	1.52429	-1.52429	-0.608139
	PRG2	0.000352938	2.08564e-05	down	1.68987	-1.68987	-0.75691
>	ACETYLGALACTOSAMINYLTRANSFERASE_ACTIVIIVITY
	GALNT1	0.00182905	0.000999181	up	1.59145	1.59145	0.670338
	GALNT2	0.00198654	0.0011528	up	1.59986	1.59986	0.677945
	GALNT7	0.00138586	0.000629122	up	2.0287	2.0287	1.02056
	GALNT4	0.00088663	0.000249617	up	1.54517	1.54517	0.627763
>	PROTEIN_SERINE_THREONINE_KINASE_ACTIVIIVITY
	TGFBR2	0.000337398	1.80682e-05	up	1.63725	1.63725	0.711274
	IRAK2	0.000286203	1.01578e-05	down	3.6127	-3.6127	-1.85308
	SRPK1	0.000953352	0.00029306	down	1.60205	-1.60205	-0.679921
	CDK7	0.00109496	0.000394395	down	1.53398	-1.53398	-0.617279
	MAP4K5	0.00252852	0.00163353	down	1.57753	-1.57753	-0.657663
	MKNK2	0.000515482	6.92312e-05	down	1.61866	-1.61866	-0.694797
	MAP3K8	0.000297154	1.16154e-05	down	5.36771	-5.36771	-2.42431
	SGK3	0.000297154	1.15498e-05	up	1.53601	1.53601	0.619191
	MYLK	0.000515482	6.91103e-05	up	1.8382	1.8382	0.878294
	PBK	0.00129873	0.000551434	down	1.6535	-1.6535	-0.725524
	MAPK6	0.000685821	0.000136342	down	1.93772	-1.93772	-0.954357
	RPS6KA3	0.00205375	0.001216	up	1.59591	1.59591	0.674381
	SGK1	0.00198654	0.00115286	up	1.52279	1.52279	0.606714
>	UDP_GLYCOSYLTRANSFERASE_ACTIVITY
	GALNT1	0.00182905	0.000999181	up	1.59145	1.59145	0.670338
	GALNT2	0.00198654	0.0011528	up	1.59986	1.59986	0.677945
	GALNT7	0.00138586	0.000629122	up	2.0287	2.0287	1.02056
	GALNT4	0.00088663	0.000249617	up	1.54517	1.54517	0.627763
	GCNT2	0.00247377	0.00158534	down	1.64974	-1.64974	-0.722236
	B4GALT1	0.000549137	8.12513e-05	down	2.18905	-2.18905	-1.1303
>	DNA_BINDING
	HMGA1	0.000775702	0.000188631	down	3.28973	-3.28973	-1.71797
	CRY1	0.00128505	0.000538109	down	1.61158	-1.61158	-0.688474
	SMAD3	0.000325033	1.50435e-05	down	1.59808	-1.59808	-0.676337
	GLI2	0.00176388	0.000945999	up	1.70738	1.70738	0.771787
	RLF	0.0048082	0.00374624	up	1.85493	1.85493	0.891366
	STAT1	0.000258099	7.7187e-06	down	1.54886	-1.54886	-0.631205
	TFDP1	0.00140892	0.00064398	up	1.50912	1.50912	0.593707
	NFE2L3	0.000896857	0.000257013	down	1.64555	-1.64555	-0.71857
	ZNF238	0.000977044	0.00030928	up	1.52427	1.52427	0.608119
	EGR1	0.000698987	0.000146653	up	3.50133	3.50133	1.8079
	ETV5	0.000485184	6.05223e-05	down	1.66558	-1.66558	-0.736024
	ZHX2	0.000330569	1.58144e-05	up	1.74109	1.74109	0.799994
	AFF4	0.000841469	0.00022306	down	1.60503	-1.60503	-0.682601
	PLAGL2	0.0016834	0.000868345	up	1.55905	1.55905	0.640672
	SOX4	0.00137056	0.000611255	up	1.50094	1.50094	0.585862
	KLF9	0.000364299	2.25393e-05	down	1.8638	-1.8638	-0.898249
	TCF4	0.00125387	0.000505157	up	1.66311	1.66311	0.733887
	FOSL1	0.00103025	0.000346957	down	1.65323	-1.65323	-0.72529
	CHD2	0.000875904	0.000241556	down	1.56441	-1.56441	-0.645617
	ZNF239	0.00193621	0.00110647	up	1.67301	1.67301	0.74245
	ARID5B	0.00105613	0.000363439	up	1.63327	1.63327	0.707761
	RPA3	0.000468122	5.34646e-05	down	1.51732	-1.51732	-0.601525
	DNMT3A	0.00210901	0.00126743	up	1.74029	1.74029	0.79933
	HIVEP2	0.000456015	4.97596e-05	down	1.86424	-1.86424	-0.898585
>	HEMATOPOIETIN_INTERFERON_CLASSD200_DOMDOMAIN_CYTOKINE_RECEPTOR_ACTIVITY
	GFRA1	0.000479601	5.86404e-05	down	2.25361	-2.25361	-1.17223
	IL6ST	0.00370503	0.00273213	up	1.66874	1.66874	0.738755
	IFNAR2	0.000513877	6.79008e-05	down	1.67832	-1.67832	-0.74702
	LIFR	0.00140766	0.000643069	up	1.57184	1.57184	0.65245
	OSMR	0.00113664	0.000420121	down	1.63923	-1.63923	-0.713021
>	ENZYME_INHIBITOR_ACTIVITY
	APP	0.00131671	0.000567749	down	2.23477	-2.23477	-1.16013
	CAMK2N1	0.00137056	0.000611659	up	1.54019	1.54019	0.623111
	SERPINA6	0.000698987	0.000147636	down	3.32103	-3.32103	-1.73163
	SERPINH1	0.000671297	0.000127498	up	1.78398	1.78398	0.835096
	THBS1	0.00155062	0.000753744	up	1.65065	1.65065	0.723038
	RECK	0.00130329	0.000557257	up	5.08746	5.08746	2.34695
	XIAP	0.000638688	0.000114412	down	1.63044	-1.63044	-0.705263
	CDKN1C	0.00147934	0.000692068	up	1.77605	1.77605	0.828676
	SCG5	0.000262706	8.81986e-06	down	3.43114	-3.43114	-1.77869
>	TRANSMEMBRANE_RECEPTOR_PROTEIN_PHOSPHAPHATASE_ACTIVITY
	PTPRB	0.000514351	6.83335e-05	up	1.65679	1.65679	0.728391
	PTPRD	0.000471118	5.6376e-05	up	1.61303	1.61303	0.689769
	PTPRG	0.001073	0.00037568	up	1.80314	1.80314	0.850515
	PTPRS	0.00127988	0.000530654	up	1.71104	1.71104	0.774874
>	GLYCOSAMINOGLYCAN_BINDING
	HBEGF	0.000876061	0.00024223	up	1.62205	1.62205	0.697819
	COL13A1	0.00129873	0.000552056	up	3.2105	3.2105	1.6828
	VCAN	0.00175824	0.000936519	up	1.53787	1.53787	0.620933
	HABP2	0.000966625	0.000301346	up	1.56367	1.56367	0.64494
	TNFAIP6	0.000290325	1.03737e-05	down	2.50691	-2.50691	-1.32591
>	PROTEIN_TYROSINE_PHOSPHATASE_ACTIVITY
	PTPRB	0.000514351	6.83335e-05	up	1.65679	1.65679	0.728391
	PTPRD	0.000471118	5.6376e-05	up	1.61303	1.61303	0.689769
	PTPRG	0.001073	0.00037568	up	1.80314	1.80314	0.850515
	PTPRS	0.00127988	0.000530654	up	1.71104	1.71104	0.774874
	DUSP6	0.000698987	0.000148106	down	1.86528	-1.86528	-0.899388
	DUSP3	0.000887914	0.000250192	up	1.89935	1.89935	0.925503
>	ENZYME_BINDING
	RASA1	0.00146176	0.000681452	down	1.60907	-1.60907	-0.686229
	ADAM9	0.00228968	0.00141828	up	1.56071	1.56071	0.642198
	CD24	0.000484159	5.97942e-05	up	1.50924	1.50924	0.593821
	PLCE1	0.0027304	0.00182158	up	1.65748	1.65748	0.72899
	CAMK2N1	0.00137056	0.000611659	up	1.54019	1.54019	0.623111
	NFKBIA	0.000621429	0.000105521	down	1.73741	-1.73741	-0.796936
	PDLIM5	0.00205046	0.00121306	up	1.56389	1.56389	0.645142
	AKAP12	0.000286203	1.01222e-05	down	1.73609	-1.73609	-0.795844
	SERPINE1	0.000232224	4.84497e-06	down	3.04708	-3.04708	-1.60743
	PLAUR	0.000753758	0.00017895	down	1.9527	-1.9527	-0.96547
	CD40	0.000676017	0.000130178	down	1.76643	-1.76643	-0.820839
>	ACTIN_BINDING
	MTSS1	0.000364299	2.29245e-05	down	1.63678	-1.63678	-0.710857
	EGFR	0.00304077	0.00209864	up	1.77471	1.77471	0.827586
	CXCR4	0.00215911	0.00131824	down	1.67709	-1.67709	-0.745964
	PDLIM5	0.00205046	0.00121306	up	1.56389	1.56389	0.645142
	SPTBN1	0.00422359	0.00320162	down	1.5431	-1.5431	-0.625833
	CNN2	0.0010769	0.000379605	up	1.59087	1.59087	0.669812
	IPP	0.00617889	0.00507054	up	1.60932	1.60932	0.68645
>	POLYSACCHARIDE_BINDING
	HBEGF	0.000876061	0.00024223	up	1.62205	1.62205	0.697819
	COL13A1	0.00129873	0.000552056	up	3.2105	3.2105	1.6828
	VCAN	0.00175824	0.000936519	up	1.53787	1.53787	0.620933
	HABP2	0.000966625	0.000301346	up	1.56367	1.56367	0.64494
	TNFAIP6	0.000290325	1.03737e-05	down	2.50691	-2.50691	-1.32591
>	PHOSPHORIC_ESTER_HYDROLASE_ACTIVITY
	PTPRB	0.000514351	6.83335e-05	up	1.65679	1.65679	0.728391
	PTPRD	0.000471118	5.6376e-05	up	1.61303	1.61303	0.689769
	PTPRG	0.001073	0.00037568	up	1.80314	1.80314	0.850515
	PTPRS	0.00127988	0.000530654	up	1.71104	1.71104	0.774874
	PLCE1	0.0027304	0.00182158	up	1.65748	1.65748	0.72899
	DUSP6	0.000698987	0.000148106	down	1.86528	-1.86528	-0.899388
	DUSP3	0.000887914	0.000250192	up	1.89935	1.89935	0.925503
	NT5E	0.00594489	0.00484287	down	1.97718	-1.97718	-0.983443
	PSPH	0.00718942	0.00604118	down	1.89092	-1.89092	-0.919088
	PDE7A	0.0054004	0.00431125	up	1.50453	1.50453	0.589316
